# Supplementary material for: ﻿Unveiling species diversity within early-diverging fungi from China I: three new species of Backusella (Backusellaceae, Mucoromycota)
Source: MycoKeys. 2024 Oct 14;109:285–304. doi: 10.3897/mycokeys.109.126029 (PMC11494212; doi:10.3897/mycokeys.109.126029)
Supplement: XML Treatment for Backusella elliptica [file mycokeys.109.126029-treatment1.xml]

<!DOCTYPE tp:taxon-treatment
  PUBLIC "-//TaxonX//DTD Taxonomic Treatment Publishing DTD v0 20100105//EN" "tax-treatment-NSO.dtd">
<tp:taxon-treatment xmlns:tp="http://www.plazi.org/taxpub"><tp:treatment-meta><kwd-group><label>Taxon classification</label><kwd>
                <named-content content-type="kingdom">Fungi</named-content>
              </kwd><kwd>
                <named-content content-type="order">Mucorales</named-content>
              </kwd><kwd>
                <named-content content-type="family">Backusellaceae</named-content>
              </kwd></kwd-group><mixed-citation publication-type="journal"><person-group><name><surname>Zhao</surname><given-names>Heng</given-names></name><name><surname>Nie</surname><given-names>Yong</given-names></name><name><surname>Huang</surname><given-names>Bo</given-names></name><name><surname>Liu</surname><given-names>Xiao-Yong</given-names></name></person-group><article-title>﻿Unveiling species diversity within early-diverging fungi from China I: three new species of <italic><tp:taxon-name><tp:taxon-name-part taxon-name-part-type="genus" reg="Backusella">Backusella</tp:taxon-name-part></tp:taxon-name></italic> (<tp:taxon-name><tp:taxon-name-part taxon-name-part-type="family">Backusellaceae</tp:taxon-name-part></tp:taxon-name>, <tp:taxon-name><tp:taxon-name-part taxon-name-part-type="division">Mucoromycota</tp:taxon-name-part></tp:taxon-name>)</article-title><source>MycoKeys</source><day>14</day><month>10</month><year>2024</year><volume>109</volume><fpage>285</fpage><lpage>304</lpage><pub-id pub-id-type="doi">10.3897/mycokeys.109.126029</pub-id></mixed-citation></tp:treatment-meta><tp:nomenclature><label>﻿</label><tp:taxon-name>
              <object-id xmlns:xlink="http://www.w3.org/1999/xlink" content-type="arpha" xlink:type="simple">CD916D96-7E33-5503-929B-5ACE0755E359</object-id>
              <tp:taxon-name-part taxon-name-part-type="genus" reg="Backusella">Backusella</tp:taxon-name-part>
              <tp:taxon-name-part taxon-name-part-type="species" reg="elliptica">elliptica</tp:taxon-name-part>
              <object-id xmlns:xlink="http://www.w3.org/1999/xlink" xlink:type="simple">Fungal Names: FN 571901</object-id>
            </tp:taxon-name><tp:taxon-authority>H. Zhao &amp; X.Y. Liu</tp:taxon-authority><tp:taxon-status xmlns:xlink="http://www.w3.org/1999/xlink" xlink:type="simple">sp. nov.</tp:taxon-status><xref ref-type="fig" rid="F2">Fig. 2</xref></tp:nomenclature><tp:treatment-sec sec-type="etymology" id="SECID0EAPBI"><title>Etymology.</title><p><italic>elliptica</italic> (Lat.) refers to the species having elliptical sporangiospores.</p></tp:treatment-sec><tp:treatment-sec sec-type="Holotype" id="SECID0EQPBI"><title>Holotype.</title><p><abbrev xmlns:xlink="http://www.w3.org/1999/xlink" xlink:title="Herbarium Mycologicum Academiae Sinicae, Beijing, China" id="ABBRID0EWPBI" xlink:type="simple">HMAS</abbrev> 352890.</p><p>Colonies on PDA at 25 °C for 4 days, reaching 90 mm in diameter, more than 15 mm high, flat, granulate, initially white, soon becoming pale mouse-grey, reverse straw-yellow stramineus. Hyphae aseptate at first, septate with age, hyaline, 5.0–18.5 μm in diameter. Rhizoids absent. Stolons absent. Long sporangiophores arising directly from substrate mycelia or aerial mycelia, transitorily curved, monopodially branched, usually with large terminal sporangia, erect, bent or rarely curved. Sporangia globose, hyaline to brownish, rough-walled, multi-spored, with more than 50 sporangiospores per sporangium, deliquescent-walled, 75.0–95.0 μm in diameter. Short sporangiophores unbranched, curved, ending with a multi-spored sproangiolum. Multi-spored sporangiola globose, hyaline, containing more than 10 sporangiospores, 30.0–50.0 μm in diameter, persistent-walled. Uni-spored sporangiola unknown. Apophyses rarely present. Collars, if present, small. Columellae usually cylindrical and rarely hemispherical, hyaline, with small droplets, 27.0–54.5 × 20.0–43.5 μm on the top of long sporangiophores, and usually conical, hyaline, with small droplets, 20.0–30.0 × 10.0–20.0 μm on the short sporangiophores. Sporangiospores elliptical, hyaline, with small droplets, 11.0–16.5 × 6.5–8.5 μm wide. Azygosporangia absent. Chlamydospores absent. Zygospores absent.</p><fig id="F2" position="float" orientation="portrait"><object-id xmlns:xlink="http://www.w3.org/1999/xlink" content-type="doi" xlink:type="simple">10.3897/mycokeys.109.126029.figure2</object-id><object-id xmlns:xlink="http://www.w3.org/1999/xlink" content-type="arpha" xlink:type="simple">553BDE7A-50C3-5E9A-9442-EC257383FF0E</object-id><label>Figure 2.</label><caption><p>Morphologies of <italic><tp:taxon-name><tp:taxon-name-part taxon-name-part-type="genus" reg="Backusella">Backusella</tp:taxon-name-part><tp:taxon-name-part taxon-name-part-type="species" reg="elliptica">elliptica</tp:taxon-name-part></tp:taxon-name></italic> ex-holotype HZ86-1 <bold>a, b</bold> colonies on PDA (<bold>a</bold> obverse <bold>b</bold> reverse) <bold>c</bold> long sporangiophores with multi-spored sporangia <bold>d</bold> short sporangiophores with multi-spored sporangia <bold>e–g</bold> sporangiophores with columellae <bold>h</bold> sporangiospores. Scale bars: 20 μm (<bold>c–g</bold>); 10 μm (<bold>h</bold>).</p></caption><graphic xmlns:xlink="http://www.w3.org/1999/xlink" xlink:href="mycokeys-109-285-g002.jpg" position="float" orientation="portrait" xlink:type="simple" id="oo_1153578.jpg"><uri content-type="original_file" xlink:type="simple">https://binary.pensoft.net/fig/1153578</uri></graphic></fig></tp:treatment-sec><tp:treatment-sec sec-type="material" id="SECID0EFRBI"><title>Materials examined.</title><p>China • Hainan Province, Ledong Li Autonomous Country, <named-content xmlns:xlink="http://www.w3.org/1999/xlink" content-type="dwc:verbatimCoordinates" xlink:type="simple"><named-content content-type="geo-json" specific-use="{&#34;type&#34;:&#34;Point&#34;,&#34;coordinates&#34;:[108.876667,18.709722]}" id="NCID0EORBI" xlink:type="simple">18°42'35"N, 108°52'36"E</named-content></named-content>, from forest soil sample, 11 April 2023, Heng Zhao (holotype <abbrev xmlns:xlink="http://www.w3.org/1999/xlink" xlink:title="Herbarium Mycologicum Academiae Sinicae, Beijing, China" id="ABBRID0ETRBI" xlink:type="simple">HMAS</abbrev> 352890, living ex-holotype culture HZ86-1, and living culture HZ86-2).</p></tp:treatment-sec><tp:treatment-sec sec-type="GenBank accession numbers" id="SECID0EXRBI"><title>GenBank accession numbers.</title><p><abbrev xmlns:xlink="http://www.w3.org/1999/xlink" xlink:title="internal transcribed spacers" id="ABBRID0E4RBI" xlink:type="simple">ITS</abbrev>, <ext-link xmlns:xlink="http://www.w3.org/1999/xlink" ext-link-type="gen" xlink:href="PP477393" xlink:type="simple">PP477393</ext-link> and <ext-link xmlns:xlink="http://www.w3.org/1999/xlink" ext-link-type="gen" xlink:href="PP477394" xlink:type="simple">PP477394</ext-link>; <abbrev xmlns:xlink="http://www.w3.org/1999/xlink" xlink:title="large subunit" id="ABBRID0ELSBI" xlink:type="simple">LSU</abbrev>, <ext-link xmlns:xlink="http://www.w3.org/1999/xlink" ext-link-type="gen" xlink:href="PP477403" xlink:type="simple">PP477403</ext-link> and <ext-link xmlns:xlink="http://www.w3.org/1999/xlink" ext-link-type="gen" xlink:href="PP477404" xlink:type="simple">PP477404</ext-link>, RPB1, <ext-link xmlns:xlink="http://www.w3.org/1999/xlink" ext-link-type="gen" xlink:href="PP709513" xlink:type="simple">PP709513</ext-link> and <ext-link xmlns:xlink="http://www.w3.org/1999/xlink" ext-link-type="gen" xlink:href="PP709514" xlink:type="simple">PP709514</ext-link>.</p></tp:treatment-sec><tp:treatment-sec sec-type="Maximum growth temperature" id="SECID0EDTBI"><title>Maximum growth temperature.</title><p>32 °C.</p></tp:treatment-sec></tp:taxon-treatment>
