# Supplementary material for: ﻿Unveiling species diversity within early-diverging fungi from China I: three new species of Backusella (Backusellaceae, Mucoromycota)
Source: MycoKeys. 2024 Oct 14;109:285–304. doi: 10.3897/mycokeys.109.126029 (PMC11494212; doi:10.3897/mycokeys.109.126029)
Supplement: XML Treatment for Backusella fujianensis [file mycokeys.109.126029-treatment2.xml]

<!DOCTYPE tp:taxon-treatment
  PUBLIC "-//TaxonX//DTD Taxonomic Treatment Publishing DTD v0 20100105//EN" "tax-treatment-NSO.dtd">
<tp:taxon-treatment xmlns:tp="http://www.plazi.org/taxpub"><tp:treatment-meta><kwd-group><label>Taxon classification</label><kwd>
                <named-content content-type="kingdom">Fungi</named-content>
              </kwd><kwd>
                <named-content content-type="order">Mucorales</named-content>
              </kwd><kwd>
                <named-content content-type="family">Backusellaceae</named-content>
              </kwd></kwd-group><mixed-citation publication-type="journal"><person-group><name><surname>Zhao</surname><given-names>Heng</given-names></name><name><surname>Nie</surname><given-names>Yong</given-names></name><name><surname>Huang</surname><given-names>Bo</given-names></name><name><surname>Liu</surname><given-names>Xiao-Yong</given-names></name></person-group><article-title>﻿Unveiling species diversity within early-diverging fungi from China I: three new species of <italic><tp:taxon-name><tp:taxon-name-part taxon-name-part-type="genus" reg="Backusella">Backusella</tp:taxon-name-part></tp:taxon-name></italic> (<tp:taxon-name><tp:taxon-name-part taxon-name-part-type="family">Backusellaceae</tp:taxon-name-part></tp:taxon-name>, <tp:taxon-name><tp:taxon-name-part taxon-name-part-type="division">Mucoromycota</tp:taxon-name-part></tp:taxon-name>)</article-title><source>MycoKeys</source><day>14</day><month>10</month><year>2024</year><volume>109</volume><fpage>285</fpage><lpage>304</lpage><pub-id pub-id-type="doi">10.3897/mycokeys.109.126029</pub-id></mixed-citation></tp:treatment-meta><tp:nomenclature><label>﻿</label><tp:taxon-name>
              <object-id xmlns:xlink="http://www.w3.org/1999/xlink" content-type="arpha" xlink:type="simple">0A30502B-18E4-5F5B-B2CC-EDE3C0761A86</object-id>
              <tp:taxon-name-part taxon-name-part-type="genus" reg="Backusella">Backusella</tp:taxon-name-part>
              <tp:taxon-name-part taxon-name-part-type="species" reg="fujianensis">fujianensis</tp:taxon-name-part>
              <object-id xmlns:xlink="http://www.w3.org/1999/xlink" xlink:type="simple">Fungal Names: FN 571900</object-id>
            </tp:taxon-name><tp:taxon-authority>H. Zhao &amp; X.Y. Liu</tp:taxon-authority><tp:taxon-status xmlns:xlink="http://www.w3.org/1999/xlink" xlink:type="simple">sp. nov.</tp:taxon-status><xref ref-type="fig" rid="F3">Fig. 3</xref></tp:nomenclature><tp:treatment-sec sec-type="etymology" id="SECID0EVUBI"><title>Etymology.</title><p>
              fujianensis (Lat.) refers to Fujian province where the type was collected.</p></tp:treatment-sec><tp:treatment-sec sec-type="Holotype" id="SECID0EEVBI"><title>Holotype.</title><p><abbrev xmlns:xlink="http://www.w3.org/1999/xlink" xlink:title="Herbarium Mycologicum Academiae Sinicae, Beijing, China" id="ABBRID0EKVBI" xlink:type="simple">HMAS</abbrev> 352889.</p><p>Colonies on PDA at 25 °C for 4 days, reaching 90 mm in diameter, more than 15 mm high, granulate, lobed and scaly, initially white, soon becoming pale mouse-grey, reverse straw-yellow stramineus. Hyphae aseptate at first, septate with age, hyaline, 5.5–25.5 μm in diameter. Rhizoids absent. Stolons absent. Long sporangiophores arising directly from substrate or aerial mycelia, transitorily curved, monopodially branched, usually with large terminal sporangia, erect, bent or curved. Sporangia subglobose to globose, hyaline to brownish, rough-walled, multi-spored, with more than 50 sporangiospores per sporangium, persistent-walled, 70.0–160.0 μm in diameter. Short sporangiophores unbranched, ending with a multi-spored sporangiolum. Multi-spored sporangiola subglobose to globose, hyaline, containing more than 20 sporangiospores, 45.0–65.0 μm in diameter, persistent-walled. Uni-sporangiola unknown. Apophyses absent. Collars if present, small. Columellae hemispherical, depressed globose to subglobose, hyaline to light brown, 36.0–64.5 × 33.0–63.5 μm in long sporangiophores, and conical and hemispherical, hyaline, 13.0–21.0 × 12.0–20.0 μm in short sporangiophores. Sporangiospores elliptical, rarely irregular, hyaline, with droplets, 12.0–21.5 × 6.0–10.5 μm. Azygosporangia absent. Chlamydospores absent. Zygospores absent.</p><fig id="F3" position="float" orientation="portrait"><object-id xmlns:xlink="http://www.w3.org/1999/xlink" content-type="doi" xlink:type="simple">10.3897/mycokeys.109.126029.figure3</object-id><object-id xmlns:xlink="http://www.w3.org/1999/xlink" content-type="arpha" xlink:type="simple">1CF6D4F2-8736-55E4-9E0B-27694E0E9279</object-id><label>Figure 3.</label><caption><p>Morphologies of <italic><tp:taxon-name><tp:taxon-name-part taxon-name-part-type="genus" reg="Backusella">Backusella</tp:taxon-name-part><tp:taxon-name-part taxon-name-part-type="species" reg="fujianensis">fujianensis</tp:taxon-name-part></tp:taxon-name></italic> ex-holotype HZ219-1 <bold>a, b</bold> colonies on PDA (<bold>a</bold> obverse <bold>b</bold> reverse) <bold>c, d</bold> sporangiophores with columellae <bold>e</bold> short sporophore with multi-spored sporangia <bold>f</bold> tall sporophore with multi-spored sporangia <bold>g</bold> sporangiospores. Scale bars: 20 μm (<bold>c–f</bold>); 10 μm (<bold>g</bold>).</p></caption><graphic xmlns:xlink="http://www.w3.org/1999/xlink" xlink:href="mycokeys-109-285-g003.jpg" position="float" orientation="portrait" xlink:type="simple" id="oo_1153579.jpg"><uri content-type="original_file" xlink:type="simple">https://binary.pensoft.net/fig/1153579</uri></graphic></fig></tp:treatment-sec><tp:treatment-sec sec-type="material" id="SECID0EZWBI"><title>Materials examined.</title><p>China • Fujian Province, Wuyishan City, <named-content xmlns:xlink="http://www.w3.org/1999/xlink" content-type="dwc:verbatimCoordinates" xlink:type="simple"><named-content content-type="geo-json" specific-use="{&#34;type&#34;:&#34;Point&#34;,&#34;coordinates&#34;:[117.712778,27.816389]}" id="NCID0ECXBI" xlink:type="simple">27°48'59"N, 117°42'46"E</named-content></named-content>, from forest soil sample, 15 October 2022, Heng Zhao (holotype <abbrev xmlns:xlink="http://www.w3.org/1999/xlink" xlink:title="Herbarium Mycologicum Academiae Sinicae, Beijing, China" id="ABBRID0EHXBI" xlink:type="simple">HMAS</abbrev> 352889, living ex-holotype culture HZ219-1, and living culture HZ219-2).</p></tp:treatment-sec><tp:treatment-sec sec-type="GenBank accession numbers" id="SECID0ELXBI"><title>GenBank accession numbers.</title><p><abbrev xmlns:xlink="http://www.w3.org/1999/xlink" xlink:title="internal transcribed spacers" id="ABBRID0ERXBI" xlink:type="simple">ITS</abbrev>, <ext-link xmlns:xlink="http://www.w3.org/1999/xlink" ext-link-type="gen" xlink:href="PP477391" xlink:type="simple">PP477391</ext-link> and <ext-link xmlns:xlink="http://www.w3.org/1999/xlink" ext-link-type="gen" xlink:href="PP477392" xlink:type="simple">PP477392</ext-link>; <abbrev xmlns:xlink="http://www.w3.org/1999/xlink" xlink:title="large subunit" id="ABBRID0E6XBI" xlink:type="simple">LSU</abbrev>, <ext-link xmlns:xlink="http://www.w3.org/1999/xlink" ext-link-type="gen" xlink:href="PP477401" xlink:type="simple">PP477401</ext-link> and <ext-link xmlns:xlink="http://www.w3.org/1999/xlink" ext-link-type="gen" xlink:href="PP477402" xlink:type="simple">PP477402</ext-link>, RPB1, <ext-link xmlns:xlink="http://www.w3.org/1999/xlink" ext-link-type="gen" xlink:href="PP709511" xlink:type="simple">PP709511</ext-link> and <ext-link xmlns:xlink="http://www.w3.org/1999/xlink" ext-link-type="gen" xlink:href="PP709512" xlink:type="simple">PP709512</ext-link>.</p></tp:treatment-sec><tp:treatment-sec sec-type="Maximum growth temperature" id="SECID0EXYBI"><title>Maximum growth temperature.</title><p>35 °C.</p></tp:treatment-sec></tp:taxon-treatment>
