# Supplementary material for: ﻿Unveiling species diversity within early-diverging fungi from China I: three new species of Backusella (Backusellaceae, Mucoromycota)
Source: MycoKeys. 2024 Oct 14;109:285–304. doi: 10.3897/mycokeys.109.126029 (PMC11494212; doi:10.3897/mycokeys.109.126029)
Supplement: XML Treatment for Backusella variispora [file mycokeys.109.126029-treatment3.xml]

<!DOCTYPE tp:taxon-treatment
  PUBLIC "-//TaxonX//DTD Taxonomic Treatment Publishing DTD v0 20100105//EN" "tax-treatment-NSO.dtd">
<tp:taxon-treatment xmlns:tp="http://www.plazi.org/taxpub"><tp:treatment-meta><kwd-group><label>Taxon classification</label><kwd>
                <named-content content-type="kingdom">Fungi</named-content>
              </kwd><kwd>
                <named-content content-type="order">Mucorales</named-content>
              </kwd><kwd>
                <named-content content-type="family">Backusellaceae</named-content>
              </kwd></kwd-group><mixed-citation publication-type="journal"><person-group><name><surname>Zhao</surname><given-names>Heng</given-names></name><name><surname>Nie</surname><given-names>Yong</given-names></name><name><surname>Huang</surname><given-names>Bo</given-names></name><name><surname>Liu</surname><given-names>Xiao-Yong</given-names></name></person-group><article-title>﻿Unveiling species diversity within early-diverging fungi from China I: three new species of <italic><tp:taxon-name><tp:taxon-name-part taxon-name-part-type="genus" reg="Backusella">Backusella</tp:taxon-name-part></tp:taxon-name></italic> (<tp:taxon-name><tp:taxon-name-part taxon-name-part-type="family">Backusellaceae</tp:taxon-name-part></tp:taxon-name>, <tp:taxon-name><tp:taxon-name-part taxon-name-part-type="division">Mucoromycota</tp:taxon-name-part></tp:taxon-name>)</article-title><source>MycoKeys</source><day>14</day><month>10</month><year>2024</year><volume>109</volume><fpage>285</fpage><lpage>304</lpage><pub-id pub-id-type="doi">10.3897/mycokeys.109.126029</pub-id></mixed-citation></tp:treatment-meta><tp:nomenclature><label>﻿</label><tp:taxon-name>
              <object-id xmlns:xlink="http://www.w3.org/1999/xlink" content-type="arpha" xlink:type="simple">4A18494A-04C8-579F-A256-B08D2353EC95</object-id>
              <tp:taxon-name-part taxon-name-part-type="genus" reg="Backusella">Backusella</tp:taxon-name-part>
              <tp:taxon-name-part taxon-name-part-type="species" reg="variispora">variispora</tp:taxon-name-part>
              <object-id xmlns:xlink="http://www.w3.org/1999/xlink" xlink:type="simple">Fungal Names: FN 571902</object-id>
            </tp:taxon-name><tp:taxon-authority>H. Zhao &amp; X.Y. Liu</tp:taxon-authority><tp:taxon-status xmlns:xlink="http://www.w3.org/1999/xlink" xlink:type="simple">sp. nov.</tp:taxon-status><xref ref-type="fig" rid="F4">Fig. 4</xref></tp:nomenclature><tp:treatment-sec sec-type="etymology" id="SECID0EJ1BI"><title>Etymology.</title><p><italic>variispora</italic> (Lat.) refers to the species having an uneven size of sporangiospores.</p></tp:treatment-sec><tp:treatment-sec sec-type="Holotype" id="SECID0EZ1BI"><title>Holotype.</title><p><abbrev xmlns:xlink="http://www.w3.org/1999/xlink" xlink:title="Herbarium Mycologicum Academiae Sinicae, Beijing, China" id="ABBRID0E61BI" xlink:type="simple">HMAS</abbrev> 352891.</p><p>Colonies on PDA at 25 °C for 4 days, reaching 90 mm in diameter, more than 15 mm high, flat, granulate, initially white, soon becoming pale mouse-grey, irregular at margin. Hyphae aseptate at first, septate with age, hyaline, 4.5–11.5 μm in diameter. Rhizoids absent. Stolons absent. Long sporangiophores arising directly from substrate mycelia, transitorily curved, monopodially branched, with large terminal sporangia, erect, bent or curved. Sporangia globose, hyaline to brownish, wall rough with spines, deliquescent, rough, multi-spored, with more than 20 sporangiospores per sporangium, 30.5–60.0 μm in diameter. Short sporangiophores simple or sympodial, ending with a multi-spored. Multi-spored sporangiola subglobose to globose, with numerous spines, hyaline, containing 5–10 sporangiospores, persistent-walled, 14.5–26.0 μm in diameter. Apophyses absent. Collars absent. Columellae hemispherical, subglobose to globose, hyaline, 21.0–32.5 × 20.0–33.0 μm in long sporangiophores, conical and hemispherical, hyaline, 14.5–18.5 × 14.0–18.0 μm in short sporangiophores. Sporangiospores subglobose to globose, hyaline, with droplets, 5.0–16.0 μm in diameter. Azygosporangia absent. Chlamydospores absent. Zygospores absent.</p><fig id="F4" position="float" orientation="portrait"><object-id xmlns:xlink="http://www.w3.org/1999/xlink" content-type="doi" xlink:type="simple">10.3897/mycokeys.109.126029.figure4</object-id><object-id xmlns:xlink="http://www.w3.org/1999/xlink" content-type="arpha" xlink:type="simple">FCC9B97D-CFD2-5235-BE1A-750D4E01DBAD</object-id><label>Figure 4.</label><caption><p>Morphologies of <italic><tp:taxon-name><tp:taxon-name-part taxon-name-part-type="genus" reg="Backusella">Backusella</tp:taxon-name-part><tp:taxon-name-part taxon-name-part-type="species" reg="variispora">variispora</tp:taxon-name-part></tp:taxon-name></italic> ex-holotype HZ69 <bold>a, b</bold> colonies on PDA (<bold>a</bold> obverse <bold>b</bold> reverse) <bold>c–e</bold> long sporangiophores with multi-spored sporangia <bold>f, g</bold> short sporangiophores with multi-spored sporangia <bold>h–j</bold> sporophore with columellae <bold>k</bold> sporangiospores. Scale bars: 10 μm (<bold>c, f–k</bold>); 20 μm (<bold>d, e</bold>).</p></caption><graphic xmlns:xlink="http://www.w3.org/1999/xlink" xlink:href="mycokeys-109-285-g004.jpg" position="float" orientation="portrait" xlink:type="simple" id="oo_1153580.jpg"><uri content-type="original_file" xlink:type="simple">https://binary.pensoft.net/fig/1153580</uri></graphic></fig></tp:treatment-sec><tp:treatment-sec sec-type="material" id="SECID0EO3BI"><title>Materials examined.</title><p>China • Hainan Province, Ledong Li Autonomous County, <named-content xmlns:xlink="http://www.w3.org/1999/xlink" content-type="dwc:verbatimCoordinates" xlink:type="simple"><named-content content-type="geo-json" specific-use="{&#34;type&#34;:&#34;Point&#34;,&#34;coordinates&#34;:[108.876667,18.709722]}" id="NCID0EX3BI" xlink:type="simple">18°42'35"N, 108°52'36"E</named-content></named-content>, from soil sample, 11 April 2023, (holotype <abbrev xmlns:xlink="http://www.w3.org/1999/xlink" xlink:title="Herbarium Mycologicum Academiae Sinicae, Beijing, China" id="ABBRID0E33BI" xlink:type="simple">HMAS</abbrev> 352891, living ex-holotype culture HZ69) • Changjiang Li Autonomous County, <named-content xmlns:xlink="http://www.w3.org/1999/xlink" content-type="dwc:verbatimCoordinates" xlink:type="simple"><named-content content-type="geo-json" specific-use="{&#34;type&#34;:&#34;Point&#34;,&#34;coordinates&#34;:[109.118611,19.121667]}" id="NCID0ED4BI" xlink:type="simple">19°7'18"N, 109°7'7"E</named-content></named-content>, from soil sample, 12 April 2023, Heng Zhao (living cultures HZ105, HZ195, and HZ365) • Lingshui Li Autonomous County, <named-content xmlns:xlink="http://www.w3.org/1999/xlink" content-type="dwc:verbatimCoordinates" xlink:type="simple"><named-content content-type="geo-json" specific-use="{&#34;type&#34;:&#34;Point&#34;,&#34;coordinates&#34;:[109.836944,18.702222]}" id="NCID0EL4BI" xlink:type="simple">18°42'8"N, 109°50'13"E</named-content></named-content>, from forest soil sample, 9 April 2023, Heng Zhao (living cultures HZ141 and HZ286).</p></tp:treatment-sec><tp:treatment-sec sec-type="GenBank accession numbers" id="SECID0EQ4BI"><title>GenBank accession numbers.</title><p><abbrev xmlns:xlink="http://www.w3.org/1999/xlink" xlink:title="internal transcribed spacers" id="ABBRID0EW4BI" xlink:type="simple">ITS</abbrev>, <ext-link xmlns:xlink="http://www.w3.org/1999/xlink" ext-link-type="gen" xlink:href="PP477395" xlink:type="simple">PP477395</ext-link>–<ext-link xmlns:xlink="http://www.w3.org/1999/xlink" ext-link-type="gen" xlink:href="PP477400" xlink:type="simple">PP477400</ext-link>; <abbrev xmlns:xlink="http://www.w3.org/1999/xlink" xlink:title="large subunit" id="ABBRID0EE5BI" xlink:type="simple">LSU</abbrev>, <ext-link xmlns:xlink="http://www.w3.org/1999/xlink" ext-link-type="gen" xlink:href="PP477405" xlink:type="simple">PP477405</ext-link>–<ext-link xmlns:xlink="http://www.w3.org/1999/xlink" ext-link-type="gen" xlink:href="PP477410" xlink:type="simple">PP477410</ext-link>, RPB1, <ext-link xmlns:xlink="http://www.w3.org/1999/xlink" ext-link-type="gen" xlink:href="PP709511" xlink:type="simple">PP709511</ext-link> and <ext-link xmlns:xlink="http://www.w3.org/1999/xlink" ext-link-type="gen" xlink:href="PP709515" xlink:type="simple">PP709515</ext-link>.</p></tp:treatment-sec><tp:treatment-sec sec-type="Maximum growth temperature" id="SECID0E35BI"><title>Maximum growth temperature.</title><p>35 °C.</p></tp:treatment-sec></tp:taxon-treatment>
