# Supplementary material for: ﻿Unveiling species diversity within early-diverging fungi from China I: three new species of Backusella (Backusellaceae, Mucoromycota)
Source: MycoKeys. 2024 Oct 14;109:285–304. doi: 10.3897/mycokeys.109.126029 (PMC11494212; doi:10.3897/mycokeys.109.126029)
Supplement: Supplementary material 1 — The concatenated sequences of ITS, LSU, and RPB1 regions [file mycokeys-109-285-s001.phy]

 61 2685
Absidia_yunnanensis_CGMCC_3_16259      ---GAAGGATCATT------AAAAATGCTGGGCTATTTTTCTTT-----------TGGGAAG------------ATAGTTCTCCTATTTTTTCTGTGCACTGTTTTTTT----------------------TTGGC------------------------------------------------------------------------------------------------------------TGTAAAAA--------------------------ATTTA----TTTTT------------------TTA---------------------------------------------CGGCCGCTCT------G-----GGCATGATC----TTTTTTTCCCTCGGGAAAAAA-----TAGGATT--GCCCGGTTTATTATACTATTTCGACTGAACCAAACAAGAAAT---------TTGTTAATTA------GAAACAACTTTCAGCAATGGATCTCTCGGCTTTCGTATCGATGAAGAACGCAGCAAATCGCGATATGTAGTGTGATCTGCCCAT--AGTGAATCATCAAATTTTTGAACGCATCTTGCACCCTTGGGTATTCC-TGAGGGTACGCCTGTTTCAGTATCATTCTAA-CTTCTTTTCCTCATC-------------ATTGGGGGTAGGAAAAATCACCATTGGCCTGATAGAATGCGTTTTTGACGCGTT-----------------------------------TATT-----------------------------------------------------------------------------------------TGGCT-TGAATATGAC--------TCGGTTTTGACTGA------------------------------------------------GTAGTTACCTTTT-------GGTAGTGAATTCTGCAAAAAAGTAAACTCTTATGAAAAAACTCGGGCTTTATAAGCTCAAAGTTGGAACCTCCT-AGCCTTAGGTTAGGCGGATTGTAAACTAAAGTTCTTGAGTAGTTTGGCTGGCTCGGTAAATAAGTTCTCTGGAAAGGGACGACAAAGAGGGTGAAATCCCCGTTTTTGGCCGAAGC--TTAGTCTTGCGTTTGCTTGGGAATGAAGAGTCAGGTTGTTTGGTATTGCAGCCTAAAGTTGGAGGTAAATCTCTCCTAAAGCTAAATATTGACGAAAGACCGATAGCGAACAAGTACCGTGAGG---GAAAGATGAAAAGCACCTTGAAAAGGGGGTCAAAAAGTACGTGAAATTGCTGAAAGGGAACCGTATGAAATCAGCTTGGCCGTTTGGTAATCAGCCTAGACTTTGGTTTGGGTGCACTTGCCA--TTTGGTACAGCCTGCGACAATTTGATTTGGAGGAAAAAATGAGAGAGAATGTGG-CCT-TGTCTTCGGGGGAGGTGTTATAGCTCTTTTAAAAATACTCTGGATTGGATTGAGGATCGCAGCGAGCCTTAGGGATGAACTGTGGGCGCTTGGTGGTTGTTA-GGGAGAAATTTCTA--TTTAGGTAGTGTCTTCTTCACAACTATCAA-CTCGCTTACTTTT-TCTTTTT--CTCGCTTAGGTCGCAGGCATAATGATTTTATATGAC----------------------------------------------------------------------------------------------------------------------------------------------------------------------------------------------------------------------------------------------------------------------------------------------------------------------------------------------------------------------------------------------------------------------------------------------------------------------------------------------------------------------------------------------------------------------------------------------------------------------------------------------------------------------------------------------------------------------------------------------------------------------------------------------------------------------------------------------------------------------------------------------------------------------------------------------------------------------------------------------------------------------------------N
Absidia_yunnanensis_XY09528            -------------T------AAAAATGCTGGGCTATTTTCTTTG--------------GAAG------------ATAGTTCTCCTATTTTTTCTGTGCACTG--TTTTT----------------------TTGGC------------------------------------------------------------------------------------------------------------TGTAAA----------------------------ATTTA----TTTT-------------------TTA---------------------------------------------TGGCCGCTCT------G-----GGCATGATC----TTTTTTTCCCTCGGGAAAAAA-----TAGGATT--GCCCGGTTTATTATACTATTTCGACTGAACCAAACAAGAAAT---------TTGTTAATTA------GAAACAACTTTCAGCAATGGATCTCTCGGCTTTCGTATCGATGAAGAACGCAGCAAATCGCGATATGTAGTGTGATCTGCCCAT--AGTGAATCATCAAATTTTTGAACGCATCTTGCACCCTTGGGTATTCC-TGAGGGTACGCCTGTTTCAGTATCATTCTAA-CTTCTTTTCCTCATA-------------ATTGGGGGTAGGAAAAATCACCATTGGCCTGATAGAATGCGTTTTTGACGCGTT-----------------------------------TATT-----------------------------------------------------------------------------------------TGGCT-TGAATATGAC--------TCGGTTTTGACTGA------------------------------------------------GTAGTTACCTTTT-------GGTAGTGAATTCTGCAAAAAAGTAAACTCTTATGAAAAAACTCGGGCTTTAT-------------------------------------------------------------------------------------------------------------------------------------------------------------------GTGAAGAGTCAGGTTGTTTGGTATTGCAGCCTAAAGTTGGAGGTAAATCTCTCCTAAAGCTAAATATTGACGAAAGACCGATAGCGAACAAGTACCGTGAGG---GAAAGATGAAAAGCACTTTGAAAAGAGGGTCAAAAAGTACGTGAAATTGCTGAAAGGGAACCGTATGAAATCAGCTTGTCTTTTTGGTAATCAACCTGGACTTCGGTCTGGGTGCACTTGCCA---GTGAGACAGCCTGCGACAATTCGATTTGGAGGAAAAAATTATTGGGAATGTGG-CCTCTGCCTTTGGTTGAGGTGTTATAGCCCTTTAAAAAATACTCTGGGTTGGATTGAGGACTGCAGCGAGCTCCGGGCATGGGTTATGGGCGCTTTGCTTCGGTAA-AAGGGAAATCTCTAC-TTCGGGTAGTGTCTTTTTTATCGAGGTAAA-CTCGCCTATATTC-CCTTTTT--CTCGCTTAGGTCGTAGGCATAATGATTTTATATGAC----------------------------------------------------------------------------------------------------------------------------------------------------------------------------------------------------------------------------------------------------------------------------------------------------------------------------------------------------------------------------------------------------------------------------------------------------------------------------------------------------------------------------------------------------------------------------------------------------------------------------------------------------------------------------------------------------------------------------------------------------------------------------------------------------------------------------------------------------------------------------------------------------------------------------------------------------------------------------------------------------------------------------------N
Backusella_australiensis_UoMAU34       ------------------------------------------------------------------------------------------TACCGTGAAAAG--TTTTTGTTATTGACCAGGGAT---TG-TTGGT-----------------------------TCACGCCTTC-----GATCCCACGAGTGATGCCATACAG-CCGGT----------TTTTGCCCA-----ATAGAGCCT-GGCATAATGGATGA--T-----------------ATTTA----CTCGA---------------GG-TCA----AGGGCTGACCCTTTT---------------------GCGGTCGGCCTATCT------GTTGATGGCACCCCC----TTT--------------AGAACT-T-TAAGAAT-----------TTATTATTATCT-GAGTGAC------ATTATTA---------TTATAAAGTGACT---AAAACAACTTTCAACAATGGATCTCTAGGTTCTCGCATCGATGAAGAACGTAGCAAATTGCGATAACTAGTGTGAATTGCATTTTCAGTGAATCATCGAGTCTTTGAACGCATCTTGCACTTTAGAGATTTCCTCTAGAGTACGCCTGTTTCAGTGACAGAACGA-CCCCACGCCCTTCTC----TTCTTTTTTTTTTGAGTAG---------------------------GGCGGAATTGACGAATTTGG------------------TTGATGC-------TATT--------CTACGGCTGCTTTTTCT------------TCCTCTTCGGGGGTGGAAAGGGGGGTCGTGTTTACCGAT-------------TAATT-TGAGTCTAATGCTAATGAACGGCT---ATTGGGTTCCGCCAAT--------------GGCTCCGCAGGATATATATT---CTTGTCACTTTTT-------GATTT-----TTTTCAAA-AGG---CTGTT-AAGGATCTGTGCGAGCTGGAA-AGCTCAAAGTTGGAATCCGAC-TGCCCTAGGTAGTTGGAGTTGTAAACTGGAGAGGT--GTTTTCCAGGCGAGCCAAGCAAATAAGTCCTTTGGAACGGGGCATCATAGAGGGTGAGAATCCCGTCTTTGGCTTGAGCTATTCGTCTTTTG-TGATACACTTTCAAAGAGTCAGGTTGTTTGGGAATGCAGCCTAAATTGGGTGGTAAATCTCACCTAAAGCTAAATATGGGCGAGAGACCGATAGCGAACAAGTACCGTGAGG---GAAAGATGAAAAGAACTTTGAAAAGAGAGTTAAACAGTATGTGAAATTGTTGAAAGGGAACCGTTTGGAGCCAGACCGGCCGTTCTATAATCAATCTCTGCTTCGGTGGGGATGCACTTGTAGGACGTTGGCCTGCCAACAGCAATTTTGTCTGGTGGAAAAAACCAGGAGGAATGTGG-CCC-TTC--------GGGGTGTTATAGCCTCTTGGAAAATACACTGGACGGGATTGAGGACTGCAGCAGATGCCGGGCGAAATACCTGGGTGCTTGTGTTGAGGAC-GTGTAGAATCTCTGC-TTTGGGTGGTGCTA-CGCTCTGATGTACAA-CTCGCTTGGACTA-T--------------------------------------------CCCAAGCAAATTGTGTCGCCTCCCTCCAACAAGCCCGTCATGGGTATTGTGCAGGATACGCTTTGTGGTATTCGTAAATTCACGTTGAGAGACTGCTTCATGACCAAGGATCTCGTCATGAACATTGTGATGTGGGTGCCCTCTTGGGACGGTTATATTCCTCCACCTGCTATTCTCAAACCCAAGCCCATGTGGACCGGTAAACAGATCATTTCCATGGTCATTCCCAGCGGTATCAATTGTGAGACGACACATTCTACACACCCTGATGGTGAAACGACCTTGATCTCGCCTGGTGATACCCGTGTCATTATTGAAAACGGTGAATTGGTGTGTGGTATTGTCTGTAAAAAGACGGTCGGTACCTCTGGTGGCGGCTTGATCCACACCATCGTCAACGAATTGGGCTCAGAGGCTGCCAAGCTCTTCTTGAGTGGTACCCAGCAGGTCGTCAATTATTGGTTGCTTCAAAACGGTTTCAGTATTGGTATTGGTGATACCATTGCCGATAAGACTTCCATGGCTGCTATTACAAATATCATTTCACAGGCTAAACAGCGTGTACAGGAAGTCATCATCACTGCACAGCAGGATAAGCTCGAAATACAACCTGGTATGACAATGCGTGAGTCCTTTGAAGCAAAGGTCAATCAAACATTGAATAAGGCCCGTGATGACGCCGGTAAAATGGCCCAAAACAGTTTAAAGGATGACAACAATGTCAAGCAAATGGTAACTGCTGGTTCCAAGGGTTCCTTCATCAACATTTCTCAAATGTCTGCTTGTGTCGGTCAGCAAAACGTCGAAGGTAAACGTATTCCTTATGGTTTCAAGTTCCGTACCCTGCCTCACTTCTCAAAGGATGATCACAGTCCTGAAAGTCGTGGTTTTGTCGAAAACTCATACTTGCGTGGCTTGACCCCAACAGAGTTCTTCTTCCACGCCATGGGTGGTCGTGAAGGTTTGATTGATACTGCCGTCAAGACAGCCSAAA-
Backusella_azygospora_URM_8065         ---------------------------------------------------------------------------------------TTTTACTGTGAAAAG--TTTTTGTTTTTGACCCCGGGC---TGTTTGGG------------CCTCCTGCTTTCGGGCGGGGGGAACTT-----CGGCCCAAAGGTGTTGCCATATAA-CCGCTGT--------TTTCGCCCA-----ACAGAGCGC-GGTAGAATGGATGA--T-----------------ATTCG----CCTTTTTACCACTATGGTAGGGTTCA----AGCGTACCCCTGG-----------------------TTGGTACGTTTTTCT------GCTGA-GGCACCACTA---TTT--------------TGAACC---CAAAATT---------GAATTTTTATATCT-GAGTGAC----------AAA---------ATGTAAAGTAAATTA-AAAACAACTTTCAACAATGGATCTCTAGGTTCTCGCATCGATGAAGAACGTAGCAAATTGCGATAACTAGTGTGAATTGCATTTTCAGTGAATCATCGAGTCTTTGAACGCATCTTGCACTCTAGGGATTTCCTCTAGAGTACGCCTGTTTCAGTGACAGAATGA-CCCCACGCCCCCTTG----CTCCCCCAATTGTGGGTATAGAAGAGGGACACC-------------GGCGGAGTTGACCTACCGGT------------------CCGTTCTAGTCCAACGGC-------------------------------------TCCACCCGAGAGTCGTGGCTAGAGTCCTGGT---------------------AGGAT-TAAGTTTTTT------TAAAGGCT--GTCTGTTTTCCATAAGT--------------------GGG-CACACATACTA--CCTTTATCCTCCT-------GAACTTCAAACCTTCTCG-AAG---ATAAATAGGGGTATCCATGGGACTGGAGAGCTCAAAGTTGGAATCCGGC-CGCCCTAGGTGGTAGGAATTGTAAACTGGAGAGGT--GTTTTCCAGGCGAGCCAGGCAAATAAGTCCTTTGGAACGGGGCATCATAGAGGGTGAGAATCCCGTCTTTGGCCTGAGCTATTCGTCTAATG-TGATACACTTTCAAAGAGTCAGGTTGTTTGGGAATGCAGCCTAAATTGGGTGGTAAATCTCACCTAAAGCTAAATATTGGCGAGAGACCGATAGCGAACAAGTACCGTGAGG---GAAAGATGAAAAGAACTTTGAAAAGAGAGTTAAACAGTATGTGAAATTGTTGAAAGGGAACCGTTTGGAGCCAGACCGGCCGTTTTATAATCAATCTCTGCCTCGGTGGGGATGCACTTGTAGGACGTTGGCCTGCCAACAGCAATTTTGCCTGGTGGAAAAAACCAGGAGGAATGTGG-CCC-TTC--------GGGGTGTTATAGCCTCTTGGAAAATACATTGGGCGGGATTGAGGACTGCAGCAAATGCTGGGCGAAAGAACTGGGCGCTTGTGCTTAGGATAGTGTAGAATCTCTGC-TTCGGGTGGTGCTA-TGCTCTGAGGCGCAA-CTCGGCCAGACTC-TTTTCTA-TTTTGCT------------------------------CCCAAACGAATTGTGTCTCCTCAGTCCAACAAGCCCGTCATGGGTATTGTGCAGGATACGCTTTGTGGTATTCGCAAGTTTACCTTGAGAGACTGCTTCTTGACCAAGGATCTTGTCATGAATATTGTCATGTGGGTGCCCTCCTGGGATGGTTTTATTCCTCCACCTGCTATTCTCAAACCTAAACCCATGTGGACTGGTAAGCAGATTATTTCCATGGTCATTCCCAGCGGTATCAATTGTGAAACGACACATTCTACACATCCTGATGGTGAAACGACCTTGATCTCGCCTGGTGATACCCGTGTCATTATTGAAAATGGTGAATTGGTATGTGGTATTGTCTGTAAAAAGACCGTCGGTACCTCTGGTGGCGGCTTGATTCATACCATTGTCAATGAATTGGGCTCAGAGGCTGCCAAGCTCTTCTTGAGTGGTACCCAGCAGGTTGTCAATTATTGGTTGCTTCAAAACGGTTTCAGTATTGGTATTGGTGATACCATTGCCGATAAGACATCCATGGCTGCCATTACAAATATTATTTCACAGGCCAAGCAGCGTGTACAGGAAGTCATCATCACTGCACAGCAGGATAAACTCGAAGTACAACCTGGTATGACATTGCGTGAATCCTTTGAAGCAAAGGTCAACCAAACATTGAATAAGGCGCGTGATGACGCTGGTAAGATGGCCCAAAACAGTCTAAAGGATGACAACAACGTCAAGCAGATGGTAACTGCTGGTTCCAAGGGTTCCTTCATTAATATTTCTCAAATGTCTGCTTGTGTCGGTCAGCAAAACGTTGAAGGTAAACGTATTCCTTATGGCTTCAAGTTCCGTACCTTGCCTCATTTCTCAAAGGACGATCACAGTCCGGAAAGTCGTGGTTTTGTTGAAAATTCATATTTGCGTGGTTTGACCCCAACAGAGTTCTTCTTCCACGCTATGGGTGGTCGTGAAGGTTTGATTGATACTGCCGTCAAGACTGCTGA---
Backusella_brasiliensis_URM_8395       -------------------------------------------------------------G------------ATAAGAAATTCTTTTTTACTGTGAAAAG--TTTTTGTTTTTGACCTGGGCC----G-TTGTT----------------------------CGCAAGAACTT-----CAGCCCAAAAGTGTAGCCATAGAA-CCCGT----------TTTCGCCCA-----ATAGAGCGC-GGTAGAATGGATGA--T-----------------ATTCA----CTTTA--------TTTCCAAGG-TCA----AGCGTACTTGTTATATTT----------------------GGTACGTATCT------GTTGA-GGCACAAACTAT-TTTTTTTTTATACTGAAAAAAAG-A-TTGAATT--CTATTTTATTTTTATATATCT-GAGTGAC------ATTATTA---------TTATAAAGTTAAAT--AAAACAACTTTCAACAATGGATCTCTAGGTTCTCGCATCGATGAAGAACGTAGCAAATTGCGATAACTAGTGTGAATTGCATTTTCAGTGAATCATCGAGTCTTTGAACGCATCTTGCACTTTAGGGATTTCCTCTAGAGTACGCCTGTTTCAGTGACAGAACGA-CCCCACGCCCAAGAA----TTTAATTTTTTTTA--------------------------------GGCGGAATTGACCAACTGGG-------------------TGTTTTATATCTTTGCC--------TCACGGCTGGATTT---------------TCTTAGT---------------------------------------------TGGTT-CAAGTATACT------AAAAGGCT-AGTCTGTCTTCCATAAGT--------------------GGG-CACACATATTC--CTTATATCCTTTT-------GAATTTCAA-ACCTCAAA-AAG---ACAT--TTGAATATCCATGGGACTGGAGAGCTCAAAGTTGGAATCCGGC-TGCCCTAGGTAGTTGGAGTTGTAAACTGGAGAAGT--GTTTTCCAGGCGAGCCAAGCGAATAAGTCCTTTGGAACGGGGCATCATAGAGGGTGAGAATCCCGTCTTTGGCTTGAGCTATTCGTCTATTG-CGATACACTTTCAAAGAGTCAGGTTGTTTGGGAATGCAGCCTAAATTGGGTGGTAAATCTCACCTAAAGCTAAATATTGGCGAGAGACCGATAGCGAACAAGTACCGTGAGG---GAAAGATGAAAAGAACTTTGAAAAGAGAGTTAAACAGTATGTGAAATTGTTGAAAGGGAACCGTTTGGAGCCAGACCGGCCGTTCTATAATCAATCTCTGCCTCGGTGGGGATGCACTTGTAGGGCGTTGGCCTGCCAACAGCAATTTTGTCTGATGGAAAAAACCAGGAGGAATGTGG-CCC-TTC--------GGGGTGTTATAGCCTCTTGGAAAATACATTGGATGGGATTGAGGACTGCAGCAAATGCTGGGCGAAATACCTGGGCGCTTGTGCTGATGAA-GTATAGAATCTCTGC-TTTGGGTGGTGCTA-TGCTCTGATGTGCAACCTCGCTTAGACTA-TTTTCTATTTTTGCTTAGGTTGTTGGCTTA-------------------------------------------------------------------------------------------------------------------------------------------------------------------------------------------------------------------------------------------------------------------------------------------------------------------------------------------------------------------------------------------------------------------------------------------------------------------------------------------------------------------------------------------------------------------------------------------------------------------------------------------------------------------------------------------------------------------------------------------------------------------------------------------------------------------------------------------------------------------------------------------------------------------------------------------------------------------------------------------------------------------------------------------------N
Backusella_chlamydospora_CNUFC_HL7     ----ATCATTAAAT------CAATGTTTTTAGGAGAGAATTTCA-----------TCGTTCT------------CTCCCTAAAATCTTTGTACTGTGAACTG-TTTTTTGTTATTGACCTGGGTTTTAGT-TTGGCTGGAGGGGAGCCTATTTGTTTAGGCTCTCCTTCGTCATC-----TAGCCCAAGAGTGATGCCATACAG-TCAGT----------TTTCGCCCA-----ATAGAGCT--GGCATAATGGATGA--T-----------------ATTTA----CTCTA-------TTTTTCAAGG-TCA----AGGGT----ACCTCTTTCC-----------------AAGAGGAACCTATCT------GTTGATGGCACACCCCTTTTTT--------------AGAACT-T-TATGAAT---------TTTTTATTATATCT-GAGTGAC------AT--TTA---------TTATAAAGTGACTTAAAAAACAACTTTCAACAATGGATCTCTAGGTTCTCGCATCGATGAAGAACGTAGCAAATTGCGATAACTAGTGTGAATTGCATTTTCAGTGAATCATCGAGTCTTTGAACGCATCTTGCACTTTAGAGATTTCCTCTAGAGTACGCCTGTTTCAGTGACAGAAAGA-CCCCACGCCCCTTCA-----TTTTTTTTATTTTGAAGGAAG------------------------GACGGAATTGGTCAACTGGC------------------CGGCTGTTTCTTTTTTTT-------------------------------------TTTCATCGAGTTCGCTTGGTGATATATATATTGAAG-----------TAGCACGGCT-AGTTTTCAAAACTAGTAAAAGACT-GTGTTGCTCCGCGCCTTT------------A-G----------------------GTTGTTATTTTTTCTCGCCCGA---------TTTCATTGGGA---GGGGGGAAAGAAGGCCCAAAGGTTCAAGAGCTCAAAGTTGGAATCCGGC-TGCCCTAGGTAGTTGGAGTTGTAAACTGGAGAGGT--GTTTTCCAGGCGAGCCAAGCAAATAAGTCCTTTGGAACGGGGCATCATAGAGGGTGAGAATCCCGTCTTTGGCTTGAGCTATTCGCCTTTTG-CGATACACTTTCAAAGAGTCAGGTTGTTTGGGAATGCAGCCTAAATTGGGTGGTAAATCTCACCTAAAGCTAAATATTGGCGAGAGACCGATAGCGAACAAGTACCGTGAGG---GAAAGATGAAAAGAACTTTGAAAAGAGAGTTAAACAGTATGTGAAATTGTTGAAAGGGAACCGTTTGGAGCCAGACCGGCCGTTCTATAATCAATCTCTGCCTCGGTGGGGATGCACTTGTAGGGCGTTGGCCTGCCAACAGCAATTTTTTCTGATGGAAAAAACCAGGAGGAATGTGG-CCC-TTC--------GGGGTGTTATAGCCTTTTGGAAAATACATCGGAGGGGATTGAGGACTGCAGCAAATGCCGGGCGAAATACCTGCGTGCTTGTGTTGAGGATAGTATAGAATCTCTGC-TTCGGGTGGTGCTA-TGCTCCAATGCGCAA-CTCGCGTAGACTA-TTTTCTC--TTTGCTTAGGTTGTTGGCTTAATGACTCTAAATGACCCYAAGCAAATTGTGTCGCCACAGTCCAACAAGCCGGTCATGGGTATTGTRCAGGATACGCTGTGTGGTATTCGTAAATTCACGTTGAGAGACTGTTTCATGACCAAGGACCTCGTTATGAACATTGTAATGTGGGTGCCCTCCTGGGACGGTTATATTCCTCCACCCGCCATTCTCAAGCCCAAGCCCATGTGGACGGGTAAGCAGATTATTTCCATGGTCATCCCCACCGGTATCAATTGTGAAACGACACATTCTACTCACCCTGATGGTGAAACCACCTTGATCTCGCCCGGTGATACCCGTGTCATCATTGAAAACGGTGAATTGGTGTGTGGTATTGTCTGTAAAAAGACCGTCGGTACCTCGGGTGGTGGCTTGATTCACACCATCGTCAATGAATTGGGCTCCGAGGCTGCCAAGCTCTTCTTGAGTGGTACCCAACAGGTCGTCAATTATTGGTTGCTTCAAAATGGTTTCAGTATTGGTATTGGTGATACCATTGCCGACAAGGCTTCCATGGCTGCCATTACAAACATTATTTCACAGGCCAAACAGCGTGTACAGGARGTCATCATCACTGCACAGCAGGATAAGCTCGAAGTACAACCTGGTATGACACTRCGTGAGTCTTTTGAAGCAAAGGTCAATCAAACATTGAATAAGGCTCGTGATGATGCTGGTAAGATGGCCCAAAACAGTTTAAAGGATGACAACAATGTCAAGCAGATGGTTACTGCTGGTTCCAAGGGTTCCTTCATCAAYATTTCGCAAATGTCTGCTTGTGTCGGTCAGCAAAACGTCGAAGGTAAACGTATCCCTTATGGTTTCAAGTTCCGTACCTTGCCTCACTTCTCAAAGGATGATCACAGTCCTGAAAGTCGTGGCTTTGTTGAAAATTCATACTTGCGTGGTTTGACACCAACAGAGTTCTTCTTTCACGCCATGGGTGGTCGTGAAGGTTTGATTGATACTGCCGTCAAGACAGCTGAAAC
Backusella_chlamydospora_CNUFC_PS1     ----ATCATTAAAT------CAATGTTTTTAGGAGAGAATTTCA-----------TCGTTCT------------CTCCCTAAAATCTTTGTACTGTGAACTG-TTTTTTGTTATTGACCTGGGTTTTAGT-TTGGCTGGAGGGGAGCCTATTTGTTTAGGCTCTCCTTCGTCATC-----TAGCCCAAGAGTGATGCCATACAG-TCAGT----------TTTCGCCCA-----ATAGAGCT--GGCATAATGGATGA--T-----------------ATTTA----CTCTA-------TTTTTCAAGG-TCA----AGGGT----ACCTCTTTCC-----------------AAGAGGAACCTATCT------GTTGATGGCACACCCCTTTTTT--------------AGAACT-T-TATGAAT---------TTTTTATTATATCT-GAGTGAC------AT--TTA---------TTATAAAGTGACTTAAAAAACAACTTTCAACAATGGATCTCTAGGTTCTCGCATCGATGAAGAACGTAGCAAATTGCGATAACTAGTGTGAATTGCATTTTCAGTGAATCATCGAGTCTTTGAACGCATCTTGCACTTTAGAGATTTCCTCTAGAGTACGCCTGTTTCAGTGACAGAAAGA-CCCCACGCCCCTTCA-----TTTTTTTTATTTTGAAGGAAG------------------------GACGGAATTGGTCAACTGGC------------------CGGCTGTTTCTTTTTTTT-------------------------------------TTTCATCGAGTTCGCTTGGTGATATATATATTGAAG-----------TAGCACGGCT-AGTTTTCAAAACTAGTAAAAGACT-GTGTTGCTCCGCGCCTTT--------------AG---------------------GTTGTTATTTTTTCTCGCCCGA---------TTTCATTGGGA---GGGGGGAAAGAAGGCCCAAAGGTTCAAGAGCTCAAAGTTGGAATCCGGC-TGCCCTAGGTAGTTGGAGTTGTAAACTGGAGAGGT--GTTTTCCAGGCGAGCCAAGCAAATAAGTCCTTTGGAACGGGGCATCATAGAGGGTGAGAATCCCGTCTTTGGCTTGAGCTATTCGCCTTTTG-CGATACACTTTCAAAGAGTCAGGTTGTTTGGGAATGCAGCCTAAATTGGGTGGTAAATCTCACCTAAAGCTAAATATTGGCGAGAGACCGATAGCGAACAAGTACCGTGAGG---GAAAGATGAAAAGAACTTTGAAAAGAGAGTTAAACAGTATGTGAAATTGTTGAAAGGGAACCGTTTGGAGCCAGACCGGCCGTTCTATAATCAATCTCTGCCTCGGTGGGGATGCACTTGTAGGGCGTTGGCCTGCCAACAGCAATTTTTTCTGATGGAAAAAACCAGGAGGAATGTGG-CCC-TTC--------GGGGTGTTATAGCCTTTTGGAAAATACATCGGAGGGGATTGAGGACTGCAGCAAATGCCGGGCGAAATACCTGCGTGCTTGTGTTGAGGATAGTATAGAATCTCTGC-TTCGGGTGGTGCTA-TGCTCCAATGCGCAA-CTCGCGTAGACTA-TTTTCTC--TTTGCTTAGGTTGTTGGCTTAATGACTCTAAATGACCCCAAGCAAATTGTGTCGCCACAGTCCAACAAGCCGGTCATGGGTATTGTRCAGGATACGCTGTGTGGTATTCGTAAATTCACGTTGAGAGACTGTTTCATGACCAAGGACCTCGTTATGAACATTGTAATGTGGGTGCCCTCCTGGGACGGTTATATTCCTCCACCCGCCATTCTCAAGCCCAAGCCCATGTGGACGGGTAAGCAGATTATTTCCATGGTCATCCCCACCGGTATCAATTGTGAAACGACACATTCTACTCACCCTGATGGTGAAACCACCTTGATCTCGCCCGGTGATACCCGTGTCATCATTGAAAACGGTGAATTGGTGTGTGGTATTGTCTGTAAAAAGACCGTCGGTACCTCGGGTGGTGGCTTGATTCACACCATCGTCAATGAATTGGGCTCCGAGGCTGCCAAGCTCTTCTTGAGTGGTACCCAACAGGTCGTCAATTATTGGTTGCTTCAAAATGGTTTCAGTATTGGTATTGGTGATACCATTGCCGACAAGGCTTCCATGGCTGCCATTACAAACATTATTTCACAGGCCAAACAGCGTGTACAGGARGTCATCATCACTGCACAGCAGGATAAGCTCGAAGTACAACCTGGTATGACACTRCGTGAGTCTTTTGAAGCAAAGGTCAATCAAACATTGAATAAGGCTCGTGATGATGCTGGTAAGATGGCCCAAAACAGTTTAAAGGATGACAACAATGTCAAGCAGATGGTTACTGCTGGTTCCAAGGGTTCCTTCATCAAYATTTCGCAAATGTCTGCTTGTGTCGGTCAGCAAAACGTCGAAGGTAAACGTATCCCTTATGGTTTCAAGTTCCGTACCTTGCCTCACTTCTCAAAGGATGATCACAGTCCTGAAAGTCGTGGCTTTGTTGAAAATTCATACTTGCGTGGTTTGACACCAACAGAGTTCTTCTTTCACGCCATGGGTGGTCGTGAAGGTTTGATTGATACTGCCGTCAAGACAGCTGAAAC
Backusella_circina_CBS_128_70          ATCATTAAATAAAATGTGATATGCCTTTTAGCCCAAAAGCTTTTAG----------------------------GCCTCTGTCCTTTTTTTACTGTGAAAAG-TTTTTTGTTTTTGACCCTGGGT---GG-TTGAC-----------------------------GCAAGTCTTC-----T-GCCCAAGAGTGTTGCCATATAG-ACAGTTGTGCCCTTATTTCGTTC------ATAGAGCT--GTCATAATGGATGA--T-----------------ATTCA----CTCTT--------CGTTTTAGG-TCA----AGAGA----ACT------------------------CCAGGGTTCTTATCT------A-TGA-GGCGAAATA----TTT--------------AGAACT-ATTATGAAT---------------TTTTATCT-GAGTGAC------AT--TAA---------TTATAAAGTTAAT---AAAACAACTTTCAACAATGGATCTCTAGGTTCTCGCATCGATGAAGAACGTAGCAAATTGCGATAACTAGTGTGAATTGCATTTTCAGTGAATCATCGAGTCTTTGAACGCATCTTGCACTCTAGGGCATTCC-CTAGAGTACGCCTGTTTCAGTGACAGAAAGA-CCCCTCGCCCTAAAA------TTTTTTTTTTTT--------------------------------GGCGGAATTGACGAATTGGTT-------------------------------GATT-------------------------------------TCTCTCTCTTAGAGAGAGAAAAGAAAC-------------------------GAATT-AAAGTCTAAT---GTTTGATGGCTTATTTTGAACTTATA------------------AGCTCTATG-CA---GGATTTT-CTTGTATCTTTTT-------GA--------ATTTCAAT-AGG---ATAT---AAGTCCTCTATGGAGTTGGTGAGCTCAAAGTTGGAATCCGGT-TGCCCTAGGTAATTGGAATTGTAAACTGGAGAGGT--GTTTTCCAGGCGAGCCAAGCAAATAAGTCCTTTGGAACAGGGCATCATAGAGGGTGAGAATCCCGTCTTTGGCTTGAGC-ATT-GCCTTTTG-CGATACACTTTCAAAGAGTCAGGTTGTTTGGGAATGCAGCCTAAATTGGGTGGTAAATCTCACCTAAAGCTAAATATTGGCGAGAGACCGATAGCGAACAAGTACCGTGAGG---GAAAGATGAAAAGAACTTTGAAAAGAGAGTTAAACAGTATGTGAAATTGTTGAAAGGGAACCGTTTGGAGCCAGACCGGCTGCTCTATAATCAATCTCTGCTTCGGTAGGGATGCACTTGTAGGGCTTTAGCCTGCCAACAGCAATTTTCTTTGGTGGAAAAAACTAGAAGGAATGTGG-CCC-CTC--------GGGGTGTTATAGCCTTTTAGAAAATACACTGAAGGGGATTGAGGACTGCAGCAAATGCT-GGCGAAATAACTAGGTGCTTGTGTTAAGGAC-GTATAGAATCTCTGC-TTCGGGTGGTGCTA-TGCTCTGCGATGCAA-CTCGCTTAGACTA-TTTTCTA--TTTGCTTAGGTTGTTGGCTTAATGACTCTAAATGACCCTAAACAGATTGTATCTCCTCAGTCAAACAAGCCCGTCATGGGTATTGTCCAGGATACGCTTTGTGGTATTCGCAAATTTACGCTGAGAGACTGTTTCTTGACCAAAGATCTTGTAATGAATATTGTAATGTGGGTGCCCTCGTGGGATGGTTATATTCCTCCACCTGCTATTCTCAAACCCAAACCAATGTGGACTGGTAAGCAGATTGTTTCCATGGTCATTCCTAGCGGTATCAATTGTGAAACTACACACTCTACACACCCTGATGGTGAGACAACCTTGATTTCTCCCGGTGATACCCGTGTTATTATTGAAAATGGTGAATTGGTTTGTGGTATTGTATGCAAAAAGACGGTTGGTACCTCTGGTGGCGGCTTGATCCATACTATTGTTAATGAATTGGGCTCAGAGGCTGCTAAACTCTTCTTGAGTGGCACGCAACAGGTTGTCAATTATTGGTTGCTTCAAAATGGTTTCAGTATTGGTATTGGTGATACTATTGCCGATAAAGTCTCCATGGCTGCTATTACCAATATTATTTCACAGGCTAAACAGCGTGTACAAGAAGTTATCATCACTGCACAGCAGGATAAACTCGAGGTACAACCTGGTATGACATTGCGTGAGTCTTTTGAAGCAAAGGTCAATCAGACATTGAATAAGGCTCGTGATGATGCTGGTAAGCTGGCTCAAAACAGTTTGAAGAATGACAACAACGTCAAGCAGATGGTAACCGCTGGTTCCAAGGGTTCTTTTATCAACATTTCTCAAATGTCTGCTTGTGTTGGTCAACAAAACGTGGAAGGTAAACGTATTCCTTATGGTTTCAAGTTTCGTACTTTGCCTCATTTCTCGAAGGATGATCACAGTCCTGAAAGTCGTGGTTT---------------------------------------------------------------------------------------------------------
Backusella_constricta_URM7322          ATCATTAAATAATG---------ATGGTTTAGTTTCTTTCTTTTTCAG-------AAGGTTT------------CTAAGCTTTATCTTTTTACTGTGAAACG-TTTTTTATTTTTGACCCTGGT----GG-TTGAG-----------------------AGTTTCGGCTTTCTTC-----T-GCCCAAGAGTGTTGCCATATAG-ACAGTGTTG-CCCTATTTCGTTC------ATAGAGCT--GTCATAATGGATG---------------------TTTCA----CTCTT--------CGATTCAGG-TCA----AGGGAGGGAACCTCTTCT------------------------CTCCTATCT------A-TGA-GGCGAAATG----TTT--------------AGAACT-A-TATGAAT-----------------TTATCT-GAGTGAC------AT--TAA---------TAATAAAGTTA-----AAAACAACTTTCAACAATGGATCTCTAGGTTCTCGCATCGATGAAGAACGTAGCAAATTGCGATAACTAGTGTGAATTGCATTTTCAGTGAATCATCGAGTCTTTGAACGCATCTTGCACTCTAGGGTATTCC-CTAGAGTACGCCTGTTTCAGTGACAGAAAGA-CCCCTCGCCCTAAAA-------TTTTTTTTTTT--------------------------------GGCGGATTTGACTAATTGG---------------------------------TTTT-------------------------------------CCTTTTTGAAAAAC--------------------------------------TAATT-CAAGTCTAAT---AATTGATGGCTTATTTTGACTATA--------------------AGCTCTATA-CA---GGATTAC-CTTGTATCTTTTT-------GA---------TTTCACT-AGG---ATAT----AAGCCTATATGGAGTTGGTGAGCTCAAAGTTGGAATCCGGC-TGCCCTAGGTAGTTGGAATTGTAAACTGGAGAGGT--GTTTTCCAGGCGAGCCAAGCAAATAAGTCCTTTGGAACAGGGCATCATAGAGGGTGAGAATCCCGTCTTTGGCTTGAGC-ATT-GCCTTTTG-CGATACACTTTCAAAGAGTCAGGTTGTTTGGGAATGCAGCCTAAATTGGGTGGTAAATCTCACCTAAAGCTAAATATTGGCGAGAGACCGATAGCGAACAAGTACCGTGAGG---GAAAGATGAAAAGAACTTTGAAAAGAGAGTTAAACAGTATGTGAAATTGTTGAAAGGGAACCGTTTGGAGCCAGACCGGCTGTTCTATAATCAATCTCTGCTTCGGTAGGGATGCACTTGTAGGGCTTTAGCCTGCCAACAGCAATTTTCTTTGGTGGAAAAAACTAGAAGGAATGTGG-CCC-CTC--------GGGGTGTTATAGCCTCTTAGAAAATACACTGAAGGGGATTGAGGACTGCAGCAAATGCT-GGCGAAATAACTGGGTGCTTGTGTTAAGGAA-GTATAGAATTTCTGC-TTCGGGTGGTGCTA-TGCTCTAAGATGCAA-CTCGCTTAGACTA-TTTTCTA--TTTGCTT-----------------------------CCTAAACAAATTGTGTCCCCTCAATCCAACAAGCCAGTTATGGGTATTGTGCAAGATACACTTTGTGGTATTAGAAAGTTTACTTTACGTGATTGTTTCATGACCAAAGATCTCGTCATGAATATTGTGATGTGGGTCCCCTCCTGGGATGGATATATCCCACCACCTGCCATTTTAAAGCCCAAGCCCATGTGGACCGGTAAGCAGATTATTTCCATGGTCATTCCTAGTGGTATCAATTGTGAGACGACTCACTCTACACATCCTGATGGTGAAACCACATTGATATCCCCTGGTGATACCCGTGTGATTATTGAAAATGGTGAATTGGTATGCGGTATTGTCTGTAAAAAGACGGTTGGTACCTCTGGTGGCGGCTTGATTCACACCATTGTAAATGAATTGGGTTCAGAGGCAGCCAAACTCTTCTTGAGTGGTACTCAGCAGGTTGTCAATTATTGGTTACTTCAAAATGGTTTCAGTATTGGTATTGGTGATACTATTGCTGATAAAACTTCCATGGCTGCTATTACCAATATTATCTCACAGGCTAAACAACGTGTGCAAGAGGTCATCATTACTGCACAACAGGATAAATTGGAAGTACAACCTGGTATGACATTGCGTGAATCCTTTGAAGCCAAGGTCAATCAGACTTTGAATAAGGCTCGTGATGATGCTGGTAAGATGGCGCAAAACTCGTTAAAGAATGACAATAACGTCAAGCAAATGGTTATTGCTGGTTCCAAGGGTTCCTTTATCAATATCTCTCAAATGTCTGCTTGTGTCGGTCAACAAAACGTGGAAGGTAAACGTATTCCTTATGGTTTCAAGTTCCGTACTTTGCCCCATTTCTCAAAGGATGATCACAGTCCTGAGAGTCGTGGTTTTGTCGAAAACTCTTACTTGCGTGGTTTGACACCTACTGAATTCTTCTTCCACGCTATGGGTGGTCGTGAAGGTTTGATTGATACTGCC-----------------
Backusella_dichotoma_CGMCC_3_16108     ----------------------TTCTTTTGAAAAATTTATTTTTCAGAGAT-----------------------------------TTTTTACTGTGAAAAG--TTTTTGTTTTTGACCTGGGCT---TG-TTGTT----------------------------TGAAAGAACTT-----CAGCCCAAAAGTGTGGCCATATAA-CCCGT----------TTTCGCCCA-----ATAGAGCGA-GGTAGAATGGATGA--T-----------------ATTCA----CTTTA--------TTTTCAAGG-TCA----AGCGT----ACTGTTATT----------------------GGTACGTATCT------GTTGA-GGCACAAACTA--TTTTTTTTTATACTGAAAAAAAT-A-TTGAATC----TAATCATTTTAT-ATATCT-GAGTGAC------ATTATTA---------TTATAAAGTTAAAT--AAAACAACTTTCAACAATGGATCTCTAGGTTCTCGCATCGATGAAGAACGTAGCAAATTGCGATAACTAGTGTGAATTGCATTTTCAGTGAATCATCGAGTCTTTGAACGCATCTTGCACTTTAGGGATTTCCTCTAGAGTACGCCTGTTTCAGTGACAGAACGA-CCCCACGCCCTAACT-------TTTTTGTTTTG--------------------------------GGCGGAATTGACTGACTGGG-------------------TTTAACAATCTAGCCTT----------ACAGCTAGAGCGATTT-----------TCTTAGT---------------------------------------------CGGTT-CAAGTTTTCT------AAAAGGCT--GTCTGTCTTCCATAAGT--------------------GGG-CACACATATTC--CTTATATCCTTTT-------GAAATTAAAACCCTCAAA-AAG---ACGT--TAGAATATCCATAGGACTGGAGAGCTCAAAGTTGGAATCCGGC-TGCCCTAGGTAGTTGGAGTTGTAAACTGGAGAAGT--GTTTTCCAGGCGAGCCAAGCGAATAAGTCCTTTGGAACGGGGCATCATAGAGGGTGAGAATCCCGTCTTTGGCTTGAGCTATTCGTCTATTG-CGATACACTTTCAAAGAGTCAGGTTGTTTGGGAATGCAGCCTAAATTGGGTGGTAAATCTCACCTAAAGCTAAATATTGGCGAGAGACCGATAGCGAACAAGTACCGTGAGG---GAAAGATGAAAAGAACTTTGAAAAGAGAGTTAAACAGTATGTGAAATTGTTGAAAGGGAACCGTTTGGAGCCAGACCGGCCGTTCTATAATCAATCTCTGCCTCGGTGGGGATGCACTTGTAGGGCGTTGGCCTGCCAACAGCAATTTTACCTGATGGAAAAAACCAGGAGGAATGTGG-CCC-CTC--------GGGGTGTTATAGCCTTTTGGAAAATACATTGGGTGGGATTGAGGACTGCAGTAAATGCTGGGCGAAATAACTGGGTGCTTGTGTTGATGAA-GTGTAGAATCTCTGC-TTCGGGTGGTGCTA-CGCTCTGATGTGCAA-CTCGCTTAGACTA-TTTTCTA-TTTTACTTAGGTTGTTGGCTTAATGACTCTAAATGACCCCAAGCAAATCGTGTCTCCTCAGTCCAACAAGCCGGTGATGGGTATTGTGCAGGATACGCTGTGTGGTATTCGCAAGTTTACGTTGAGAGACTGCTTCTTGACCAAGGATCTGGTGATGAATATTGTCATGTGGGTGCCTGCCTGGGATGGTTATATCCCCCCGCCCGCCATTCTCAAGCCCAAGCCCATGTGGACCGGTAAGCAGATTGTGTCCATGGTCATTCCCAGCGGTATCAATTGTGAGACGACCCATTCCACACATCCCGACGGCGAAAGCACCCTCATCTCGCCTGGCGATACCCGTGTCATCATTGAAAACGGTGAGTTGGTGTGCGGCATTGTCTGTAAAAAGACGGTTGGTACCTCTGGTGGCGGCTTGATTCATACCATCGTCAATGAATTGGGCTCAGAGGCCGCCAAGCTCTTCTTGAGTGGTACGCAGCAGGTGGTCAATTACTGGTTGCTTCAGAATGGCTTTAGTATTGGTATTGGTGACACCATTGCCGATAAGACATCCATGGCGGCCATTACAAATATCATCTCGCAGGCCAAGCAGCGTGTACAGGAGGTCATCATCACTGCACAGCAGGATAAGCTCGAAGTACAGCCCGGTATGACATTGCGTGAATCCTTTGAGGCAAAGGTCAATCAGACTCTGAATAAGGCGCGTGATGACGCCGGTAAGATGGCCCAAAACAGTTTGAAGGATGACAACAACGTCAAGCAGATGGTAACTGCGGGTTCCAAGGGTTCCTTCATTAATATCTCGCAAATGTCTGCGTGTGTCGGTCAGCAAAACGTCGAAGGTAAACGTATTCCGTATGGCTTCAAGTTCCGTACCTTGCCTCATTTCTCAAAGGACGACCACAGTCCTGAAAGTCGTGGCTTTGTTGAGAATTCATATTTGCGTGGCTTGACCCCAACAGAGTTCTTCTTTCACGCCATGGGTGGTCGTGAAGGTTTGATTGATACCGCCGTAAAGACCGCCGAAA-
Backusella_dichotoma_XY07504           -------------------------CTTTTGAAATTTATTTTTCAGAGAT------------------------------------TTTTTACTGTGAAAAG--TTTTTGTTTTTGACCTGGGCT---TG-TTGTT----------------------------TGAAAGAACTT-----CAGCCCAAAAGTGTGGCCATATAA-CCCGT----------TTTCGCCCA-----ATAGAGCGA-GGTAGAATGGATGA--T-----------------ATTCA----CTTTA--------TTTTCAAGG-TCA----AGCGT----ACTGTTATT----------------------GGTACGTATCT------GTTGA-GGCACAAACTA--TTTTTTTTTATACTGAAAAAAAT-A-TTGAATC----TAATCATTTTAT-ATATCT-GAGTGAC------ATTATTA---------TTATAAAGTTAAAT--AAAACAACTTTCAACAATGGATCTCTAGGTTCTCGCATCGATGAAGAACGTAGCAAATTGCGATAACTAGTGTGAATTGCATTTTCAGTGAATCATCGAGTCTTTGAACGCATCTTGCACTTTAGGGATTTCCTCTAGAGTACGCCTGTTTCAGTGACAGAACGA-CCCCACGCCCTAACT-------TTTTTGTTTTG--------------------------------GGCGGAATTGACTGACTGGG-------------------TTTAACAATCTAGCCTT----------ACAGCTAGAGCGATTT-----------TCTTAGT---------------------------------------------CGGTT-CAAGTTTTCT------AAAAGGCT--GTCTGTCTTCCATAAGT--------------------GGG-CACACATATTC--CTTATATCCTTTT-------GAAATTAAAACCCTCAAA-AAG---ACGT--TAGAATATCCATA--------------------------------------------------------------------------------------------------------------------------------------------------------------------------------------------------------------------------------------------------------------------------------------------------------------------------------------------------------------------------------------------------------------------------------------------------------------------------------------------------------------------------------------------------------------------------------------------------------------------------------------------------------------------------------------------N----------------------------------------------------------------------------------------------------------------------------------------------------------------------------------------------------------------------------------------------------------------------------------------------------------------------------------------------------------------------------------------------------------------------------------------------------------------------------------------------------------------------------------------------------------------------------------------------------------------------------------------------------------------------------------------------------------------------------------------------------------------------------------------------------------------------------------------------------------------------------------------------------------------------------------------------------------------------------------------------------------------------------------N
Backusella_dispersa_CBS_107_09         -ATCATAAATAATTTTGGGGAAAAGAATTTATTCTTTTTTTTCTGA--------------------------------------TCATTTTACTGTGAAAAG--TTTTTGTTTTTGACCTGGGCC----G-TTGTC----------------------------TACCAAGACTT-----CAGCCCAAAAGTGAGGCCATAGAA-CCCGT----------TTTCGCCCA-----ATAGAGCGA-GGTAGAATGGATGA--T-----------------ATTTA----CTTTA------TTTTTACAAGG-TCA----AGCGTACCCCTCTGGCTG-----------------------GTACGTATCT------GTTGA-GGCACAAACTATTTTT---TTTATACCAAGAAAAAT-A-TTGAATTGAATCATTTATTTTTATATATCT-GAGTGAC------ATTATTA---------TTATAAAGTTAAAT--AAAACAACTTTCAACAATGGATCTCTAGGTTCTCGCATCGATGAAGAACGTAGCAAATTGCGATAACTAGTGTGAATTGCATTTTCAGTGAATCATCGAGTCTTTGAACGCATCTTGCACTCTAGGGATTTCCTCTAGAGTACGCCTGTTTCAGTGACAGAACGA-CCCCACGCCCTCCCC---------TTTTTCTTGCAAAGAGGGATTTCG-----------------GGCGGAATTGACTGACTGGG---------------------TCAATTTCTAGTCTT-------------------------------------TTATGGGCTAGGAGTACTACTTAGT---------------------------CGGTT-TAAGTTTTTT-----TAAAAGGCT-GGTCTGTCTTCCATAAGT--------------------GGG-CACACATATTCC-TTAATATCCTTTT-------GAAT------TTTTCAAA-AAG---ACAT--TAGAATATCCATGGGACTGGAGAGCTCAAAGTTGGAATCCGGC-TGCCCTAGGTAGTTGGAGTTGTAAACTGGAGAAGT--GTTTTCCAGGCGAGCCAAGCGAATAAGTCCTTTGGAACGGGGCATCATAGAGGGTGAGAATCCCGTCTTTGGCTTGAGCGATTCGTCTATTG-CGATACACTTTCAAAGAGTCAGGTTGTTTGGGAATGCAGCCTAAATTGGGTGGTAAATCTCACCTAAAGCTAAATATTGGCGAGAGACCGATAGCGAACAAGTACCGTGAGG---GAAAGATGAAAAGAACTTTGAAAAGAGAGTTAAACAGTATGTGAAATTGTTGAAAGGGAACCGTTTGGAGCCAGACCGGCCGTTCTATAATCAATCTCTGCCTCGGTGGGGATGCACTTGTAGGGCGTTGGCCTGCCAACAGCAATTTTGCCTGATGGAAAAAACCATGAGGAATGTGG-CCC-TTC--------GGGGTGTTATAGCCTCTTGGAAAATACATTGGGCGGGATTGAGGACTGCAGCAAATGCTGGGCGAAATACCTGGGCGCTTGTGTTGAAGAC-GTGTAGAATCTCTGC-TTCGGGTGGTGCTA-TGCTCTGATGTGCAA-CTCGCTTAGACTA-TTTTCTATTTTTGCTTAGGTTGTTGGCTTAATGACTCTAAATGACCCCAAGCAAATTGTGTCTCCTCAGTCCAACAAGCCCGTCATGGGTATTGTGCAGGATACGCTGTGCGGTATTCGCAAGTTTACCTTGAGAGACTGTTTCTTGACCAAAGATCTTGTCATGAATATTGTCATGTGGGTGCCCGCCTGGGACGGTTACATTCCTCCACCCGCTATTCTTAAACCTAAACCCATGTGGACTGGTAAGCAAATTGTTTCCATGGTCATTCCCAGCGGTATCAATTGTGAAACGACACATTCTACACATCCTGATGGTGAAACGACCTTGATTTCGCCTGGTGATACCCGTGTCATTATTGAAAATGGTGAATTGGTGTGCGGTATTGTCTGTAAAAAGACCGTTGGTACCTCTGGTGGCGGCTTGATTCATACCATCGTCAATGAATTGGGCTCAGAGGCTGCCAAGCTCTTCTTGAGTGGTACGCAGCAGGTTGTCAATTATTGGTTGCTTCAAAATGGTTTTAGTATTGGTATTGGTGATACCATTGCCGATAAGACTTCCATGGCTGCCATTACAAATATTATTTCACAGGCCAAGCAGCGTGTACAGGAAGTCATCATCACTGCACAGCAGGATAAACTCGAAGTACAGCCTGGTATGACATTGCGTGAATCCTTTGAAGCAAAGGTCAATCAAACATTGAATAAGGCGCGTGATGACGCTGGTAAGATGGCCCAAAACAGTTTAAAGGATGACAACAACGTCAAGCAGATGGTAACTGCTGGTTCCAAGGGTTCCTTCATTAATATTTCTCAAATGTCTGCTTGTGTCGGTCAGCAAAACGTCGAAGGTAAACGTATTCCTTATGGCTTCAAGTTCCGTACCTTGCCTCATTTCTCAAAGGATGATCACAGTCCTGAAAGTCGTGGTTTTGTTGAAAATTCATATTTGCGTGGTTTGACCCCAACAGAGTTCTTCTTTCACGCTATGGGTGGTCGTGAAGGTTTGATTGATACTGCCGTCAAGACTGCTGAAAC
Backusella_gigacellularis_CCIBt_3866   -----------------AKWATGATGGGTTGGCCTATTCTCTTTCCTAAAAAAAAGGGGAGGGTAGGGTTAAGCTTTAAATCCATCTTTTTACTGTGAAATGTTTTTTTATTTTTGACCCTGGGC---GG-TTGAC----------------------------CACAAGTCTTC-----T-GCCCAAGAGTGTTGCCATACAG-ACAGTGTTG-CCCTATTTCGTTC------ATAGAGCT--GTCATAATGGATGA--------------------ATTTATTCACTCTG---------AGTTTAGG-TCA----AGGGAAAGCCTTCTCCTTTTTTTTTGGG--------GGCGGGCTCCTATCT------A-TGA-GGCGAAATA----TTT--------------AGAACT-A-TATGAAT----------------TTTATCT-GAGTGAC------ATTATAA---------TAATAAAGTTAA----AAAACAACTTTCAACAATGGATCTCTAGGTTCTCGCATCGATGAAGAACGTAGCAAATTGCGATAACTAGTGTGAATTGCATTTTCAGTGAATCATCGAGTCTTTGAACGCATCTTGCACTCTAGGGTATTCC-CTAGAGTACGCCTGTTTCAGTGACAGAAAGACCCCCTCGCCCCCTCA---ATTATTTATTTTTTG-----------------------------AAGGACGGATTTGACTAGTTTGG--------------------------------GGCT-------------------------------------TTCCCCTCTTGGGGGGAAAAAC------------------------------AAATTAAAAGTCTAAT---AACTCATGGCTTATTTTGATTAATAAATAT--------------GGCTCTATA-CA---GGATTACCCTTGTATCTTTTT-------GA--------TTTTCATT-AGG---ATAT----GAGTCTATATAGAGTTTTGAAACTCATGGGCGTAA---------------------------GGAAACTGATGGATA-----------------------------------------------------------------------------------------------CGAAGGCCTCACGGCTGGCCGAATAGTCCGGCAATGACGTTTTAACAGACT---------------------------------TGACCGAGATAAAGCACTTATGCTGGGACCCGAAAGATGGTGAACTATGCCTGAATAGGGTGAAGCCA---GAGGAAACTCTGGTGGAGGCTCGTAGCGATTCTGACGTGCAAATCGATCGTCAAATTTGGGTATAGGGGCGAAAGACTAATCGAGCTGGTTCCTGCCGAAAGCAGTTTTATGAGGTAAAGCGAATGATTAGAGGCCTTG----------------GGGGCGTCTCAAACTTTAAATATGTAAGACGCCTGGTTTTCTTAATTGAAGCCAAGCTTGAACGCAGAGTTAAGGCGCCTCCGCTAAGGAGTGTGTAACAACTCACC-TGCCGAATGAACTA--GCCCTGAAAATGGATGGCGCTTAAGCGTGTTGCCCAGGTTTTTTTAAATTGTAAG----AAGCTCTT------G----------------------------------------------------------------------------------------------------------------------------------------------------------------------------------------------------------------------------------------------------------------------------------------------------------------------------------------------------------------------------------------------------------------------------------------------------------------------------------------------------------------------------------------------------------------------------------------------------------------------------------------------------------------------------------------------------------------------------------------------------------------------------------------------------------------------------------------------------------------------------------------------------------------------------------------------------------------------------------------------------------------------------------N
Backusella_gigaspora_CBS_538_80        ATCATTAAATAAGATCAAAAGGATACGTCCCTCTTCGGGGCCGC------------------------------TGTCTTTTTTCTCTTTTACTGTGAAAAG---TTTTTGTTTTGACCTGGGT----AG-TTGGC-----------------------------GCAAGCCTTC-----T-GCCCAAGAGTGTTGCCATAGAA-CCAGT----------TTTCGCCCA-----ATAGAGCT--GGTATAATGGATGA--T-----------------ATTTA----CTCTA--------CTTTTACGG-TCA-----GGGTTCTCGCAA--------------------------GAGAGCCTATCT------GTTGA-GGCACAAA-----TTT--------------AGAACT-A-AATGAAT---------------TTTTATCT-GAGTGAC------AT--TAA---------TTATAAAGTTAATA--AAAACAACTTTCAACAATGGATCTCTAGGTTCTCGCATCGATGAAGAACGTAGCAAATTGCGATAACTAGTGTGAATTGCATTTTCAGTGAATCATCGAGTCTTTGAACGCATCTTGCACTCTAGGGTATTCT-CTAGAGTACGCCTGTTTCAGTGACAGAAAGA-CCCCTCGCCCTAAAA-------TTTATTTTTTT--------------------------------GGCGGAATTGACACATTGGG-------------------CTTTAC-------TCTT-------------------------------------TTTTAAGAGTAGCACGCC----------------------------------TAATG-CAAGTCTAAT---AACTTACGGCTTATTTTGATCTATA-------------------AGCTCT--A-TGCAGGATTTACTCTTGTATCTTTTT-------GA--------TTTTCAAATAGG---ATAT--AGAGGCCTACGCAGAGTAGATGAGCTCAAAGTTGGAATCCGGC-TGCCTTAGGTAGTTGGAATTGTAAACTGGAGAGGT--GTTTTCCAGGCGAGCCGAGCAAATAAGTCCTTTGGAACAGGGCATCATAGAGGGTGAGAATCCCGTCTTTGGCTTGAGC-TTTCGCCTTTTG-CGATACACTTTCAAAGAGTCAGGTTGTTTGGGAATGCAGCCTAAATTGGGTGGTAAATCTCACCTAAAGCTAAATATTGGCGAGAGACCGATAGCGAACAAGTACCGTGAGG---GAAAGATGAAAAGAACTTTGAAAAGAGAGTTAAACAGTATGTGAAATTGTTGAAAGGGAACCGTTTGGAGCCAGACCGGCTGTTCTATAATCAATCTCTGCTTCGGTAGGGATGCACTTGTAGGACTTTAGCCTGCCAACAGCAATTTTCTCTGGTGGAAAAAACTAAAAGGAATGTGG-CCC-TTC--------GGGGTGTTATAGCCTTTTAGAAAATACACTGGAGGGGATTGAGGACTGCAGCAAATGCT-GGCGAAATACCTGGGCGCTTGTATTGAGGAA-GTATAGAATTTCTGC-TTCGGGTGGTGCTA-TGCTCTGATGTGCAA-CTCGCTTAGATTA-TTTTCTA--TTTGCTTAGGTTGTTGGCTTAATGACTCTAAATGACCCTAAACAAATTGTATCTCCTCAGTCAAACAAGCCTGTTATGGGTATTGTGCAGGATACACTTTGTGGTATTCGAAAGTTTACCTTGAGAGATTGCTTCATGACCAAGGATCTTGTAATGAACATCGTCATGTGGGTGCCTTCGTGGGATGGTTATATTCCTCCACCTGCTATTCTCAAACCTAAGCCCATGTGGACCGGTAAGCAGATTATTTCCATGGTCATTCCCAGCGGTATCAATTGTGAAACTACACACTCTACACATCCTGATGGTGAGACGACCTTGATCTCTCCCGGTGATACCCGTGTTATTATTGAAAATGGTGAATTGGTATGTGGTATTGTCTGTAAAAAGACGGTTGGTACCTCTGGTGGCGGCTTGATTCACACCATCGTGAACGAATTGGGCTCAGAGGCTGCCAAGCTCTTCTTGAGTGGTACACAGCAGGTTGTCAATTATTGGTTGCTTCAAAATGGTTTCAGTATTGGTATTGGTGATACCATTGCCGATAAGGGTTCCATGGCTGCTATTACCAACATCATTTCACAGGCTAAACAGCGTGTGCAAGAAGTTATCATCACTGCACAGCAGGACAAACTTGAAGTACAACCTGGTATGACATTGCGTGAATCATTTGAAGCCAAGGTCAATCAAACATTGAATAAGGCTCGTGATGATGCCGGTAAGATGGCCCAGAACAGTTTGAAGAATGACAACAACGTCAAACAGATGGTAACTGCTGGTTCCAAGGGTTCTTTTATCAACATTTCCCAAATGTCTGCCTGTGTCGGTCAACAAAACGTGGAAGGTAAACGTATTCCTTATGGTTTCAAGTTCCGTACGTTACCTCACTTCTCCAAGGACGATCACAGTCCTGAAAGTCGTGGTTTTGTCGAAAACTCATATTTACGTGGTTTGACTCCAACCGAGTTTTTCTTCCACGCTATGGGTGGTCGTGAAGGTTTGATTGATAC---------------------
Backusella_grandis_CBS_186_87          ATCATTAAATAATG------ATGG---TTTAGTCCCTCTTTTTTAACCAA-----AAGAGAG------------CTAAGCTTTATCTTTTTACTGTGAAACG--TTTTTTACTTTGACCCTGGGC---GG-TTGAC-----------------------------GCAAGTCTTC-----T-GCCCAAGAGTGTTGCCATATAG-ACAGTGTTG-CCCTATTTCGTTC------ATAGAGCT--GTCATAATGGATGATTT-----------------ATTCA----CTCTT--------CGTTTTAGG-TCA----AGGGAGTTTTTTTTTTTTGTTCTCTTTTATTAGAGGGCTGGGCTCCTATCT------A-TGA-GACGAAATG----TTT--------------AGAACT-A-TATGAAT----------------TTTATCT-GAGTGAC------AA--TGA-----------ATAAAGTTAA----AAAACAACTTTCAACAATGGATCTCTAGGTTCTCGCATCGATGAAGAACGTAGCAAATTGCGATAACTAGTGTGAATTGCATTTTCAGTGAATCATCGAGTCTTTGAACGCATCTTGCACTCTAGGGTATTCC-CTAGAGTACGCCTGTTTCAGTGACAGAAAGA-CCCCTCGCCTAAAAA----TTTTTTTTTTTTTG--------------------------------GGCGGACTTGAGTAATTGGT---------------------TTGC-------TTTT-------------------------------------TTTCACTTTTTGTGAAGAAAAAAAAC--------------------------TAATT-CAACTCAAAT---AATTGATGGCTTATTTTGACTATAAGCTCT----------------------A-TACAGGATTAAC-CTTGTATCTTTTT-------GA---------TTTCACT-AGG---ATAT----AAGTCTATATAGAGTTGGTGAGCTCAAAGTTGGAATCCGGC-TGCCTTAGGTAGTTGGAATTGTAAACTGGAGAGGT--GTTTTCCAGGCGAGCCGAGCAAATAAGTCCTTTGGAACAGGGCATCATAGAGGGTGAGAATCCCGTCTTTGGCTTGAGC-ATT-GCCTTTTG-CGATACACTTTCAAAGAGTCAGGTTGTTTGGGAATGCAGCCTAAATTGGGTGGTAAATCTCACCTAAAGCTAAATATTGGCGAGAGACCGATAGCGAACAAGTACCGTGAGG---GAAAGATGAAAAGAACTTTGAAAAGAGAGTTAAACAGTATGTGAAATTGTTGAAAGGGAACCGTTTGGAGCCAGACCGGCTGTTCTATAATCAATCTCTGCTTCGGTAGGGATGCACTTGTAGGGCTTTAGCCTGCCAACAGCAATTTTCTTTGGTGGAAAAAACTAGGAGGAATGTGG-CCC-CTC--------GGGGTGTTATAGCCTCTTAGAAAATACACTGAAGGGGATTGAGGACTGCAGCAAATGCT-GGCGAAATAACTGGGCGCTTGCGTTAAGGAA-GTATAGAATTTCTGC-TTCGGGTGGTGCTA-TGCTCTAAGATGCAA-CTCGTTTAGACTA-TTTTCTA--TTTGCTTAGGTTGTTGGCTTAATGACTCTAAATGACCCTAAACAGATTGTATCTCCTCAATCCAACAAGCCTGTTATGGGTATTGTCCAGGATACACTTTGTGGTATTCGTAAATTTACTTTACGTGATTGTTTTATGACTAAGGATCTTGTTATGAATATTGTGATGTGGGTCCCCTCTTGGGATGGTTATATTCCACCACCCGCTATTCTTAAACCCAAGCCTATGTGGACCGGTAAACAGATTCTTTCCATGGTCATTCCCAGCGGTATCAATTGTGAAACGACTCACTCTACACATCCTGATGGCGAAACAACATTGATATCTCCTGGTGATACCCGTGTGATTATTGAAAATGGTGAATTGATATGTGGTATTGTTTGTAAGCGTACGGTTGGTACCTCTGGTGGCGGCTTGATTCACACCATCGTAAACGAATTGGGTTCAGAGGCAGCCAAACTCTTCTTGAGTGGTACACAACAAGTTGTTAACTACTGGTTACTTCAAAATGGTTTCAGTATTGGTATTGGTGACACGATTGCCGATAAAACATCTATGGCTGCTATTACAAATATTATTTCACAAGCTAAACAACGTGTGCAGGAAGTCATCATTACTGCACAGCAGGATAAACTTGAGGTTCAACCTGGTATGACACTGCGTGAATCCTTTGAAGCCAAGGTCAATCAGACATTGAATAAGGCTCGTGATGATGCTGGTAAGATGGCCCAAAACAGTTTGAAGAACGATAACAATGTCAAACAAATGGTAATCGCTGGTTCCAAGGGTTCCTTTATTAATATTTCTCAAATGTCTGCTTGTGTCGGTCAACAAAACGTTGAAGGTAAACGTATTCCTTATGGTTTCAAGTTCCGTACTTTGCCTCACTTCTCAAAGGATGATCACAGTCCTGAAAGTCGTGGTTTTGTTGAAAACTCATACTTACGTGGTTTGACACCTACGGAATTTTTCTTCCACGCTATGGGTGGTCGTGAAGGTTTGATTGATACTGCTGTCAAGACAGCAGAA--
Backusella_groupX_UoMAU121             ------------------------------------------------------------------------------------------TACTGTGAAAAG--TTTTTGTTTTTGACCTGGGCC----G-TTGCC----------------------------TGTAAAGGCTT-----CAGCCCAAAAGTGTGGCCATATAA-CCCGT----------TTTCGCCCA-----ATAGAGCGA-GGTAGAATGGATGA--T-----------------ATTCA----CTTTA------TTTTTTTAAGG-TCA----AGCGT----ACTGTACTG-----------------------GTACGTATCT------GTTGA-GGCACAAACTATTTTT---TTTATACTAGAAAAAAT-A-TTGAATC---TTACTATTATTAT-ATATCT-GAGTGAC------ATTATTA---------TTATAAAGTTAAAT--AAAACAACTTTCAACAATGGATCTCTAGGTTCTCGCATCGATGAAGAACGTAGCAAATTGCGATAACTAGTGTGAATTGCATTTTCAGTGAATCATCGGGTCTTTGAACGCATCTTGCACTTTAGGGATTTCCTCTAGAGTACGCCTGTTTCAGTGACAGAACGA-CCCCACGCCCTTACT--------TTAATGTTTG--------------------------------GGCGGAATTGACCGACTGGG--------AAACCATCTGGCCTCACAGCCTGATATT-------------------------------------TCTAGT----------------------------------------------CAGTT-TAAGTTTTTT------GAAAGGCT-AGTCTGTCTTCCATAAGT--------------------GGG-CACACATATTC--CTTATATCCTTTT-------GAAATTAAAACCCTCAAA-AAG---ACAT--TCGAATATCCATGGGACCGGGGAGCTCAAAGTTGGAATCCGGC-TGCCCTAGGTAGTTGGAGTTGTAAACTGGAGAAGT--GTTTTCCAGGCGAGCCAAGCGAATAAGTCCTTTGGAACGGGGCATCATAGAGGGTGAGAATCCCGTCTTTGGCTTGAGCTATTCGTCTATTG-CGATACACTTTCAAAGAGTCAGGTTGTTTGGGAATGCAGCCTAAATTGGGTGGTAAATCTCACCTAAAGCTAAATATTGGCGAGAGACCGATAGCGAACAAGTACCGTGAGG---GAAAGATGAAAAGAACTTTGAAAAGAGAGTTAAACAGTATGTGAAATTGTTGAAAGGGAACCGTTTGGAGCCAGACCGGCCGTTCTATAATCAATCTCTGCCTCGGTGGGGATGCACTTGTAGGGCGTTGGCCTGCCAACAGCAATTTTGCCTGATGGAAAAAACTAAAAGGAATGTGG-CCC-CTC--------GGGGTGTTATAGCCTTTTGGAAAATACATCGGGCGGGATTGAGGACTGCAGTAAATGC--------------------------------------------------------------------------------------------------------------------------------------------CCCAAGCAAATTGTGTCTCCTCAGTCCAACAAGCCCGTGATGGGTATTGTGCAGGATACGCTGTGTGGTATTCGCAAGTTTACCTTGAGAGACTGCTTCTTGACCAAAGATCTCGTCATGAATATTGTCATGTGGGTGCCTGCCTGGGATGGTTATATTCCCCCGCCTGCCATTCTGAAGCCCAAGCCCATGTGGACCGGTAAGCAGATTGTGTCCATGGTCATTCCCAGCGGTATCAATTGTGAGACGACACACTCTACACATCCTGATGGTGAAACCACCTTGATCTCGCCTGGCGATACCCGTGTCATTATTGAAAATGGTGAGTTGGTGTGTGGTATTGTCTGTAAAAAGACGGTCGGTACCTCTGGTGGCGGCTTGATTCATACCATCGTCAATGAATTGGGCTCAGAGGCCGCCAAGCTCTTCTTGAGTGGTACGCAGCAGGTCGTCAATTACTGGTTGCTTCAAAATGGTTTCAGTATTGGTATTGGTGATACCATTGCCGACAAGACATCCATGGCGGCCATCACAAACATTATCTCGCAGGCCAAGCAGCGTGTACAGGAAGTCATCATCACTGCACAGCAGGATAAGCTCGAGGTACAGCCTGGTATGACATTGCGTGAATCTTTTGAGGCAAAGGTCAATCAGACCCTGAATAAGGCGCGTGATGACGCCGGTAAGATGGCCCAAAACAGTTTAAAGGATGACAACAACGTCAAGCAGATGGTCACGGCCGGTTCCAAGGGTTCCTTCATTAATATCTCGCAAATGTCGGCTTGTGTCGGTCAGCAAAACGTCGAAGGTAAACGTATTCCTTATGGCTTCAAGTTCCGTACCTTGCCCCATTTCTCAAAGGATGATCACAGTCCGGAGAGTCGTGGCTTTGTTGAAAACTCATACTTGCGTGGCTTGACCCCAACAGAGTTCTTCTTCCACGCTATGGGTGGTCGTGAAGGTTTGATTGATACTGCCGTAAAGACCGCTGAAAC
Backusella_groupX_UoMAU152             ------------------------------------------------------------------------------------------TACTGTGAAAAG--TTTTTGTTTTCGACCTGGGCC----G-TTGCC----------------------------TGTAAAGGCTT-----CAGCCCAAAAGTGTGGCCATATAA-CCCGT----------TTTCGCCCA-----ATAGAGCGA-GGTAGAATGGATGA--T-----------------ATTCA----CTTTA------TTTTTTTAAGG-TCA----AGCGT----ACTGTACTG-----------------------GTACGTATCT------GTTGA-GGCACAAACTATTTTT---TTTATACTAGAAAAAAT-A-TTGAATC---TTACTATTATTAT-ATATCT-GAGTGAC------ATTATTA---------TTATAAAGTTAAAT--AAAACAACTTTCAACAATGGATCTCTAGGTTCTCGCATCGATGAAGAACGTAGCAAATTGCGATAACTAGTGTGAATTGCATTTTCAGTGAATCATCGAGTCTTTGAACGCATCTTGCACTTTAGGGATTTCCTCTAGAGTACGCCTGTTTCAGTGACAGAACGA-CCCCACGCCCTTACT--------TTATTGTTTG--------------------------------GGCGGAATTGACCGACTGGG--------AGACCATCTGGCCTCACAGCCTGATATT-------------------------------------TCTAGT----------------------------------------------CAGTT-TAAGTTTTTT------GAAAGGCT-AGTCTGTCTTCCATAAGT--------------------GGG-CACACATATTC--CTTATATCCTTTT-------GGAATTAAAACCCTCAAA-AAG---ACAT--TCGAATATCCATGGGACTGGG------------------------------GGTAGTTGGAGTTGTAAACTGGAGAAGT--GTTTTCCAGGCGAGCCAAGCGAATAAGTCCTTTGGAACGGGGCATCATAGAGGGTGAGAATCCCGTCTTTGGCTTGAGCTATTCGTCTATTG-CGATACACTTTCAAAGAGTCAGGTTGTTTGGGAATGCAGCCTAAATTGGGTGGTAAATCTCACCTAAAGCTAAATATTGGCGAGAGACCGATAGCGAACAAGTACCGTGAGG---GAAAGATGAAAAGAACTTTGAAAAGAGAGTTAAACAGTATGTGAAATTGTTGAAAGGGAACCGTTTGGAGCCAGACCGGCCGTTCTATAATCAATCTCTGCCTCGGTGGGGATGCACTTGTAGGGCGTTGGCCTGCCAACAGCAATTTTGCCTGATGGAAAAAACTAAAAGGAATGTGG-CCC-CTC--------GGGGTGTTATAGCCTTTTGGAAAATACATCGGGCGGGATTGAGGACTGCAGTAAATGCTGGGCGAAATACCTGGGCGCTTGTGTTGATGAA-GTGTAGAATCTCTGC-TTCGGGTGGTGCTA-CGCTCTGATGTGCAA-CTCGCTTAGACTA-T--------------------------------------------CCCAAGCAAATTGTGTCTCCTCAGTCCAACAAGCCCGTGATGGGTATTGTGCAGGATACGCTGTGTGGTATTCGCAAGTTTACCTTGAGAGACTGCTTCTTGACCAAAGATCTCGTCATGAATATTGTCATGTGGGTGCCTGCCTGGGATGGTTATATTCCCCCGCCTGCCATTCTGAAGCCCAAGCCCATGTGGACCGGTAAGCAGATTGTGTCCATGGTCATTCCCAGCGGTATCAATTGTGAGACGACACACTCTACACATCCTGATGGTGAAACCACCTTGATCTCGCCTGGCGATACCCGTGTCATTATTGAAAATGGTGAGTTGGTGTGTGGTATTGTCTGTAAAAAGACGGTCGGTACCTCTGGTGGCGGCTTGATTCATACCATCGTCAATGAATTGGGCTCAGAGGCCGCCAAGCTCTTCTTGAGTGGTACGCAGCAGGTCGTCAATTACTGGTTGCTTCAAAATGGTTTCAGTATTGGTATTGGTGATACCATTGCCGACAAGACATTCATGGCGGCCATCACAAACATTATCTCGCAGGCCAAGCAGCGTGTACAGGAAGTCATCATCACTGCACAGCAGGATAAGCTCGAGGTACAGCCTGGTATGACATTGCGTGAATCTTTTGAGGCAAAGGTCAATCAGACCCTGAATAAGGCGCGTGATGACGCCGGTAAGATGGCCCAAAACAGTTTAAAGGATGACAACAACGTCAAGCAGATGGTCACGGCCGGTTCCAAGGGTTCCTTCATTAATATCTCGCAAATGTCGGCTTGTGTCGGTCAGCAAAACGTCGAAGGTAAACGTATTCCTTATGGCTTCAAGTTCCGTACCTTGCCCCATTTCTCAAAGGATGATCACAGTCCGGAGAGTCGTGGCTTTGTTGAAAACTCATACTTGCGTGGCTTGACCCCAACAGAGTTCTTCTTTCACGCTATGGGTGGT-----------------------------------------
Backusella_indica_CBS_786_70           ATCATTAAATAATG------ATGGTTT------AGTTCTTTCTTAAAA-------AGAAAGA------------CTAAGCTTTATCTTTTTACTGTGAAACG--TTTTTTATTTTGACCCTGGGT---GG-TTGAC-----------------------------GCAAGTCTTC-----T-GCCCAAGAGTGTTGCCATATAG-ACAGTGTTG-CCTTATTTCGTTC------ATAGAGCT--GTCATAATGGATGATTT-----------------ATTCA----CTCTT--------CGTTTTAGG-TCA----AGGGA----ACTTTAT--------------------TTTGAGTTCCTATCT------A-TGA-GGCGAAATG----TTT--------------AGAACT-A-TATGAAT----------------TTTATCT-GAGTGAC------AT--TAA---------TAATAAAGTTA-----AAAACAACTTTCAACAATGGATCTCTAGGTTCTCGCATCGATGAAGAACGTAGCAAATTGCGATAACTAGTGTGAATTGCATTTTCAGTGAATCATCGAGTCTTTGAACGCATCTTGCACTCTAGGGTATTCT-CTAGAGTACGCCTGTTTCAGTGACAGAAAGA-CCCCACACCCTAAAA--TTTTTTTTTTTTTTTT--------------------------------GGTGGATTTGACTAGTTGG---------------------------------TTTT----------------------------------------------------GTAAAAAAAAAC-------------------------TAATT-AAAGTCTAAT---AATTGATGGCTTATTTTGACTATAAGCTCT----------------------A-TACAGG-ATTAC-CTTGTATCTTTTT-------GA---------TTTCACT-AGG---ATAT----AAGCCTATATGGAGTTGGTGAGCTCAAAGTTGGAATCCGGC-TGCCCTAGGTAGTTGGAATTGTAAACTGGAGAGGT--GTTTTCCAGGCGAGCCAAGCAAATAAGTCCTTTGGAACAGGGCATCATAGAGGGTGAGAATCCCGTCTTTGGCTTGAGC-ATT-GCCTTTTG-CGATACACTTTCAAAGAGTCAGGTTGTTTGGGAATGCAGCCTAAATTGGGTGGTAAATCTCACCTAAAGCTAAATATTGGCGAGAGACCGATAGCGAACAAGTACCGTGAGG---GAAAGATGAAAAGAACTTTGAAAAGAGAGTTAAACAGTATGTGAAATTGTTGAAAGGGAACCGTTTGGAGCCAGACCGGCTGTTCTATAATCAATCTCTGCTTCGGTAGGGATGCACTTGTAGGACTTTAGCCTGCCAACAGCAATTTTCTTTGGTGGAAAAAACTAGGAGGAATGTGG-CCC-TTC--------GGGGTGTTATAGCCTCTTAGAAAATACACTGAAGGGGATTGAGGACTGCAGCAAATGCT-GGCGAAATAACTGGGTGCTTGTGTTAAGGAA-GTATAGAATTTCTGC-TTCGGGTGGTGCTA-TGCTCTAAGATGCAA-CTCGCTTAGACTA-TTTTCTA--TTTGCTTAGGTTGTTGGCTTAATGACTCTAAATGACCCTAAACAAATTGTATCCCCTCAATCCAACAAGCCTGTTATGGGTATTGTGCAAGATACACTTTGTGGTATTCGTAAATTTACCTTACGTGATTGTTTTATGACCAAGGATCTTGTTATGAATATTGTAATGTGGGTTCCCTCTTGGGATGGCTATATCCCACCACCTGCTATTCTTAAACCCAAGCCCATGTGGACTGGTAAACAAATTATTTCCATGGTCATTCCTAGCGGTATCAATTGTGAAACTACACATTCTACACATCCTGATGGTGAAACAACATTGATATCTCCAGGTGATACCCGTGTTATTATTGAAAATGGTGAATTGGTGTGTGGTATTGTTTGTAAGCGTACCGTTGGTACCTCTGGTGGTGGCTTAATTCACACCATCGTAAACGAATTGGGTTCAGAGGCAGCTAAACTCTTCTTGAGTGGTACGCAACAAGTTGTTAATTATTGGTTGCTTCAAAATGGCTTCAGTATTGGTATTGGTGATACGATTGCTGATAAAACTTCCATGGCTGCAATCACCAATATTATTTCACAAGCTAAACAACGTGTGCAGGAAGTTATTATCACTGCACAACAAGATAAACTTGAAGTACAACCTGGTATGACTTTGCGTGAATCTTTTGAAGCCAAGGTCAATCAAACATTGAATAAAGCTCGTGATGATGCTGGTAAGATGGCTCAGAACAGTTTGAAGAACGATAACAATGTCAAACAAATGGTAATTGCTGGTTCCAAGGGTTCATTTATTAACATTTCTCAAATGTCTGCTTGTGTCGGTCAGCAAAATGTTGAAGGTAAACGTATTCCTTATGGTTTCAAGTTCCGTACTTTGCCCCACTTTTCAAAAGATGATCATAGTCCTGAAAGTCGTGGCTTTGTCGAAAACTCGTATTTACGTGGTTTGACACCTACTGAGTTTTTCTTCCACGCTATG-----------------------------------------------
Backusella_koreana_CNUFC_CM05          ATCATTAAATAAATTTTGAGGGACAAAAAGAAGAAATTCT----------------------------------CGCCTCTCCTAATTTATACCGTGAACTG---TATTGTTATTGACCTGGGT----AGCTTAGG---------------------------ATGATTGATTTCCTGGGCTGCCCAAGAGTGAGGCCATAAAA-CCAGT----------TTTCGCCCA-----ATAGAGCT--GGTAGAATGGATGA--T-----------------ATTTA----CTCTC-------ATTTTGAAGG-TCA----AGGGT----ACTACTCTGCTG--------------------GTACCTATCT------GTTGA-GGCACAACT---------------------AGAATACA-CAAAATT-----------GAATTATCATCT-GAGTGAC---------ATTA---------TTATAAAGTAAAAA--AAAACAACTTTCAACAATGGATCTCTAGGTTCTCGTATCGATGAAGAACGTAGCAAATTGCGATAACTAGTGTGAATTGCATTTTCAGTGAATCATCGAGTCTTTGAACGCATCTTGCACTTTAGAGTTTTTCTCTAGAGTACGCCTGTTTCAGTGACATAAAGA-CCCCACGCCTCCCTC--------TTTTTATTTC-----------ATGATAATCTGGGGGACCCAAGGCGGAATTGATGCATTGTA-------------------TGACTCTACTTGGCCTG-------------------------------------TCATGGGCTTAGGGTAGGACGATA----------------------------TAATT-TGAATCTAAT--AACTGAGCGGCTGCGTATAGCTTCC--------------------------------CCTGAACCCTTCTGGGATACTTTT-------GAGTTTCGGCTT-------GATTGGATTCTTGAGGCTGGATGCAGGGCTTAAAAGCTCAAAGTTGGAATCCGACTTGCCCTAGGTAGTTGGAATTGTAAACTGGAGAGGT--GTTTTCCAGGCGAGCCAGGCAAATAAGTCCTTTGGAACGGGGCATCATAGAGGGTGAGAATCCCGTCTTTGGCCTGAGCGATTCGTCTTTTG-TGATACACTTTCAAAGAGTCAGGTTGTTTGGGAATGCAGCCTAAATTGGGTGGTAAATCTCACCTAAAGCTAAATATCTGCGAGAGACCGATAGCGAACAAGTACCGTGAGG---GAAAGATGAAAAGAACTTTGAAAAGAGAGTTAAACAGTATGTGAAATTGTTGAAAGGGAACCGTTTGGAGCCAGACCGGCCGTTCTATAATCAATCTCTGCCTCGGTGGGGATGCACTTGTAGAGCGTTGGCCTGCCAACAGCAATTTTCTCTGATGGAAAAAACCAAGAGGAATGTGG-CCC-TTC--------GGGGTGTTATAGCCTTTTGGAAAATACATTGGAGGGGATTGAGGACTGCAGTAAATGCCGGGCGAAATAACTGGGCGCTTGTATTGAGGAATGTATAGAATCTCTGC-TTCGGGTGGTGCTA-TGCTCTGAGGTGCAA-CTCGCTCAGACTA-TTTTCTA-TTTTGCTTAGGTTGTTGGCTTAATGACTCTAAATGACCCCAAGCAAATTGTGTCTCCTCAGTCGAATAAGCCTGTTATGGGTATTGTGCAGGATACGCTGTGTGGTATTCGTAAGTTTACCTTGAGAGACTGCTTCATGACCAAGGATCTTGTTATGAACATTGTAATGTGGGTGCCCTCCTGGGATGGTTATATTCCTCCACCTGCTATTCTCAAGCCCAAGCCCATGTGGACCGGTAAGCAGATTATTTCCATGGTCATTCCCACCGGCATCAATTGTGAGACGACCCACTCCACACACCCTGATGGTGAAACAACCTTGATTTCTCCTGGTGATACCCGTGTCATCATCGAAAACGGTGAATTGGTTTGTGGTATTGTCTGTAAAAAGACCGTTGGTACCTCTGGTGGCGGCTTGATTCACACCATCGTCAATGAATTGGGCTCAGAGGCTGCCAAGCTCTTCTTGAGTGGCACGCAGCAGGTTGTCAATTATTGGTTGCTTCAAAATGGTTTCAGTATTGGTATTGGTGATACCATTGCCGATAAGGGCTCCATGGCTGCTATTACAAATATTATTTCACAGGCTAAACAGCGTGTACAGGAGGTCATCATCACTGCTCAGCAGGATAAGCTCGAAGTACAACCCGGTATGACATTGCGTGAGTCCTTTGAAGCAAAGGTCAATCAAACATTGAATAAGGCTCGTGATGATGCTGGTAAAATGGCCCAAAACAGTTTAAAGGATGACAACAATGTAAAGCAAATGGTAACTGCTGGTTCCAAGGGTTCCTTCATTAACATTTCACAAATGTCTGCTTGTGTCGGTCAGCAAAACGTCGAAGGTAAACGTATTCCTTATGGTTTCAAGTTCCGTACCTTGCCTCACTTCTCAAAGGATGATCACAGTCCTGAAAGTCGTGGCTTTGTTGAAAATTCATACTTGCGTGGTTTGACTCCAACAGAGTTCTTCTTCCACGCTATGGGTGGTCGTGAAGGTTTGATTGATACTGCCGTCAAGACTGCTGAAAC
Backusella_koreana_CNUFC_CM06          ATCATTAAATAAATTTTGAGGGACAAAAAGAAGAAATTCT----------------------------------CGCCTCTCCTAATTTATACCGTGAACTG---TATTGTTATTGACCTGGGT----AGCTTAGG---------------------------ATGATTGATTTCCTGGGCTGCCCAAGAGTGAGGCCATAAAA-CCAGT----------TTTCGCCCA-----ATAGAGCT--GGTAGAATGGATGA--T-----------------ATTTA----CTCTC-------ATTTTGAAGG-TCA----AGGGT----ACTACTCTGCTG--------------------GTACCTATCT------GTTGA-GGCACAACT---------------------AGAATACA-CAAAATT-----------GAATTATCATCT-GAGTGAC---------ATTA---------TTATAAAGTAAAAA--AAAACAACTTTCAACAATGGATCTCTAGGTTCTCGTATCGATGAAGAACGTAGCAAATTGCGATAACTAGTGTGAATTGCATTTTCAGTGAATCATCGAGTCTTTGAACGCATCTTGCACTTTAGAGTTTTTCTCTAGAGTACGCCTGTTTCAGTGACATAAAGA-CCCCACGCCTCCCTC--------TTTTTATTTC-----------ATGATAATCTGGGGGACCCAAGGCGGAATTGATGCATTGTA-------------------TGACTCTACTTGGCCTG-------------------------------------TCATGGGCTTAGGGTAGGACGATA----------------------------TAATT-TGAATCTAAT--AACTGAGCGGCTGCGTATAGCTTCC--------------------------------CCTGAACCCTTCTGGGATACTTTT-------GAGTTTCGGCTT-------GATTGGATTCTTGAGGCTGGATGCAGGGCTTAAAAGCTCAAAGTTGGAATCCGACTTGCCCTAGGTAGTTGGAATTGTAAACTGGAGAGGT--GTTTTCCAGGCGAGCCAGGCAAATAAGTCCTTTGGAACGGGGCATCATAGAGGGTGAGAATCCCGTCTTTGGCCTGAGCGATTCGTCTTTTG-TGATACACTTTCAAAGAGTCAGGTTGTTTGGGAATGCAGCCTAAATTGGGTGGTAAATCTCACCTAAAGCTAAATATCTGCGAGAGACCGATAGCGAACAAGTACCGTGAGG---GAAAGATGAAAAGAACTTTGAAAAGAGAGTTAAACAGTATGTGAAATTGTTGAAAGGGAACCGTTTGGAGCCAGACCGGCCGTTCTATAATCAATCTCTGCCTCGGTGGGGATGCACTTGTAGAGCGTTGGCCTGCCAACAGCAATTTTCTCTGATGGAAAAAACCAAGAGGAATGTGG-CCC-TTC--------GGGGTGTTATAGCCTTTTGGAAAATACATTGGAGGGGATTGAGGACTGCAGTAAATGCCGGGCGAAATAACTGGGCGCTTGTATTGAGGAATGTATAGAATCTCTGC-TTCGGGTGGTGCTA-TGCTCTGAGGTGCAA-CTCGCTCAGACTA-TTTTCTA-TTTTGCTTAGGTTGTTGGCTTAATGACTCTAAATGACCCCAAGCAAATTGTGTCTCCTCAGTCGAATAAGCCTGTTATGGGTATTGTGCAGGATACGCTGTGTGGTATTCGTAAGTTTACCTTGAGAGACTGCTTCATGACCAAGGATCTTGTTATGAACATTGTAATGTGGGTGCCCTCCTGGGATGGTTATATTCCTCCACCTGCTATTCTCAAGCCCAAGCCCATGTGGACCGGTAAGCAGATTATTTCCATGGTCATTCCCACCGGCATCAATTGTGAGACGACCCACTCCACACACCCTGATGGTGAAACAACCTTGATTTCTCCTGGTGATACCCGTGTCATCATCGAAAACGGTGAATTGGTTTGTGGTATTGTCTGTAAAAAGACCGTTGGTACCTCTGGTGGCGGCTTGATTCACACCATCGTCAATGAATTGGGCTCAGAGGCTGCCAAGCTCTTCTTGAGTGGCACGCAGCAGGTTGTCAATTATTGGTTGCTTCAAAATGGTTTCAGTATTGGTATTGGTGATACCATTGCCGATAAGGGCTCCATGGCTGCTATTACAAATATTATTTCACAGGCTAAACAGCGTGTACAGGAGGTCATCATCACTGCTCAGCAGGATAAGCTCGAAGTACAACCCGGTATGACATTGCGTGAGTCCTTTGAAGCAAAGGTCAATCAAACATTGAATAAGGCTCGTGATGATGCTGGTAAAATGGCCCAAAACAGTTTAAAGGATGACAACAATGTAAAGCAAATGGTAACTGCTGGTTCCAAGGGTTCCTTCATTAACATTTCACAAATGTCTGCTTGTGTCGGTCAGCAAAACGTCGAAGGTAAACGTATTCCTTATGGTTTCAAGTTCCGTACCTTGCCTCACTTCTCAAAGGATGATCACAGTCCTGAAAGTCGTGGCTTTGTTGAAAATTCATACTTGCGTGGTTTGACTCCAACAGAGTTCTTCTTCCACGCTATGGGTGGTCGTGAAGGTTTGATTGATACTGCCGTCAAGACTGCTGAAAC
Backusella_lamprospora_CBS_118_08      ATCATTAAATAAAT------TATTTTGGGAGAATTAATATTCTTTCGAGA---------------------------------TTATTTTTACTGTGAAAAG--TTTTTGTTTTTGACCTGGGTT---CG-TTGCC-------------------------TGTAAAAAAGGCTT-----CAGCCCAAAAGTGTGGCCATATAA-CCCGT----------TTTCGCCCA-----ATAGAGCGA-GGTAGAATGGATGA--T-----------------ATTCA----CTTTA---TTTTTTCTTTAAGG-TCA----AGCGT----ACTGTTCAT---------------------TGGTACGTATCT------GTTGA-GGCACAAACTA--TTTTTTTTTATACTAGAAAAAAT-A-TAGAATC---TTACTATTATTAT-ATATCT-GAGTGAC----ATTTTATTA---------TTATAAAGTTAAAT--AAAACAACTTTCAACAATGGATCTCTAGGTTCTCGCATCGATGAAGAACGTAGCAAATTGCGATAACTAGTGTGAATTGCATTTTCAGTGAATCATCGAGTCTTTGAACGCATCTTGCACTTTAGGGATTTCCTCTAGAGTACGCCTGTTTCAGTGACAGAACGA-CCCCACGCCCTACTT--ATTTTTTATTTGTTTG--------------------------------GGCGGAATTGACCGACTGGG------------------TTTTCAC-------CATC-------------------------------------TTTGGCCTCACGGCTGGATAAATAGATGGCCTAGT-----------------CAGTT-CAAGTTTTCT------AAAAGGCTAAGTCTGTCTTCCATAAGT--------------------GGG-CACACATATTC--CTTATATCCTTTT-------GAAATTAAAACCCTCAAA-AAG---ACAT--TAGAATATCCATGGGACTGGGGAGCTCAAAGTTGGAATCCGGC-TGCCCTAGGTAGTTGGAGTTGTAAACTGGAGAAGT--GTTTTCCAGGCGAGCCAAGCGAATAAGTCCTTTGGAACGGGGCATCATAGAGGGTGAGAATCCCGTCTTTGGCTTGAGCTATTCGTCTATTG-CGATACACTTTCAAAGAGTCAGGTTGTTTGGGAATGCAGCCTAAATTGGGTGGTAAATCTCACCTAAAGCTAAATATTGGCGAGAGACCGATAGCGAACAAGTACCGTGAGG---GAAAGATGAAAAGAACTTTGAAAAGAGAGTTAAACAGTATGTGAAATTGTTGAAAGGGAACCGTTTGGAGCCAGACCGGCCGTTCTATAATCAATCTCTGCCTCGGTGGGGATGCACTTGTAGGGCGTTGGCCTGCCAACAGCAATTTTGCCTGATGGAAAAAACTAGAAGGAATGTGG-CCC-CTC--------GGGGTGTTATAGCCTTCTGGAAAATACATCGGGCGGGATTGAGGACTGCAGTAAATGCTGGGCGAAATACCTGGGCGCTTGTGTTGATGAC-GTGTAGAATCTCTGC-TTCGGGTGGTGCTA-CGCTCTGATGTGCAA-CTCGCTTAGACTA-TTTTCTATTTTTACTTAGGTTGTTGGCTTAATGACTCTAAATGAC---------------------------------------ATGGGTATTGTGCAGGATACGCTGTGTGGTATTCGCAAGTTTACCTTGAGAGACTGCTTCTTGACCAAAGATCTCGTCATGAACATTGTCATGTGGGTGCCTGCCTGGGATGGTTATATTCCTCCGCCTGCCATTCTCAAGCCCAAGCCCATGTGGACGGGTAAGCAGATTGTTTCCATGGTCATTCCCAGTGGTATCAATTGTGAGACGACGCACTCTACACATCCTGATGGTGAAACCACCTTGATCTCGCCTGGTGATACCCGTGTCATTATTGAAAATGGTGAATTGGTGTGCGGTATTGTCTGTAAAAAGACCGTCGGTACCTCTGGTGGCGGCTTGATTCATACCATCGTCAATGAATTGGGCTCAGAGGCCGCCAAGCTCTTCTTGAGTGGTACGCAGCAGGTCGTCAACTATTGGTTGCTTCAAAATGGTTTCAGTATTGGTATTGGTGATACCATTGCTGATAAGACATCCATGGCGGCCATCACAAATATTATTTCGCAGGCCAAGCAGCGTGTACAGGAAGTCATCATCACTGCACAGCAGGATAAGCTCGAAGTACAGCCTGGTATGACATTGCGTGAATCCTTTGAGGCAAAGGTCAATCAGACACTGAATAAGGCGCGTGATGACGCCGGTAAGATGGCCCAAAACAGTTTAAAGGATGACAACAACGTCAAGCAGATGGTCACCGCCGGTTCCAAGGGTTCCTTCATTAATATCTCGCAAATGTCTGCTTGTGTCGGTCAGCAAAACGTCGAAGGTAAACGTATTCCTTATGGCTTCAAGTTCCGTACCTTGCCTCATTTCTCAAAGGATGATCACAGTCCTGAAAGTCGTGGCTTTGTTGAAAATTCATATTTGCGTGGCTTGACCCCAACAAAGTTCTTCTTCCACGCTA-------------------------------------------------
Backusella_liffmaniae_UoMAU58          ------------------------------------------------------------------------------------------TACTGTGAAAAG--TTTTTGTTTTTGACCTGGGCC----G-TTGTC---------------------------TGTCATGGACTT-----CAGCCCAAAAGTGTGGCCATAGAA-CCCGT----------TTTCGCCCA-----ATAGAGCGA-GGTAGAATGGATGA--T-----------------ATTCA----CTTTA----TATATATTAAAGG-TCA----AGCGT----ATCGCTTTC---------------------TGGTACGTATCT------GTTGA-GGCACAAACTATTTTTTTTTTATTACTGAAAAAAAT-A-TTGAATT--ATTATTATTATTAT-ATATCT-GAGTGACATTATTATTATTA---------TTATAAAGTTAAAT--AAAACAACTTTCAACAATGGATCTCTAGGTTCTCGCATCGATGAAGAACGTAGCAAATTGCGATAACTAGTGTGAATTGCATTTTCAGTGAATCATCGAGTCTTTGAACGCATCTTGCACTTTAGGGATTTCCTCTAGAGTACGCCTGTTTCAGTGACAGAAAGA-CCCCACGCCCAA-----------TTTATCTTTG---------------TAATGAAGGTCAATTCGGGCGGAATTGACTGGCTGGGAAGGGGGAGAAAAAGAGTTTATTCTCTGGCTCTCTC-------------------------------------TCTCTTAGT-------------------------------------------CGGTT-CAAGTTTTAT-----TAAAAGGCT-AGTCTGTTTTCCATAAGT--------------------GGG-CACATATATTC--CTTATATCCTTTT-------GAACTCAAAACCTTCAAATAGG---GCGTTATAGAATATCCATGGGACTGGA-AGCTCAAAGTTGGAATCCGGC-TGCCCTAGGTAGTTGGAGTTGTAAACTGGAGAAGT--GTTTTCCAGGCGAGCCAAGCGAATAAGTCCTTTGGAACGGGGCATCATAGAGGGTGAGAATCCCGTCTTTGGCTTGAGCTATTCGTCTAATG-CGATACACTTTCAAAGAGTCAGGTTGTTTGGGAATGCAGCCTAAATTGGGTGGTAAATCTCACCTAAAGCTAAATATTGGCGAGAGACCGATAGCGAACAAGTACCGTGAGG---GAAAGATGAAAAGAACTTTGAAAAGAGAGTTAAACAGTATGTGAAATTGTTGAAAGGGAACCGTTTGGAGCCAGACCGGCCGTTCTATAATCAATCTCTGCCTCGGTGGGGATGCACTTGTAGGACGTTGGCCTGCCAACAGCAATTTTGCCTGATGGAAAAAACTGGGAGGAATGTGG-CCC-CTC--------GGGGTGTTATAGCCTTTTGGAAAATACATTGGGCGGGATTGAGGACTGCAGCAAATGCCGGGCGAAATACCTGGGCGCTTGTGTTGAGGAA-GTGTAGAATCTCTGC-TTCGGGTGGTGCTA-CGCTCTGATGGACAA-CTCGCCTAGACTA-T--------------------------------------------CCCAAGCAAATTGTGTCTCCTCAGTCCAACAAGCCCGTCATGGGTATTGTGCAGGATACACTTTGTGGTATTCGCAAGTTTACCTTGAGAGACTGCTTCTTGACCAAAGATCTAGTCATGAATATTGTCATGTGGGTGCCTGCCTGGGATGGCTATATTCCTCCACCTGCTATTCTTAAGCCTAAGCCCATGTGGACTGGTAAGCAGATTGTTTCTATGGTCATTCCCAGCGGTATCAATTGTGAAACGACACATTCTACACATCCTGATGGTGAATCGACCTTAATTTCGCCTGGTGATACCCGTGTCATTATTGAAAATGGTGAATTGGTGTGCGGTATTGTCTGTAAAAAGACCGTTGGTACCTCTGGTGGCGGCTTGATTCATACCATTGTCAATGAATTGGGCTCAGAGGCGGCCAAGCTCTTCTTGAGTGGTACGCAGCAGGTTGTCAATTATTGGTTGCTTCAAAATGGCTTTAGTATTGGTATTGGTGATACCATTGCCGATAAGACATCGATGGCTGCCATTACAAATATTATTTCACAGGCTAAGCAGCGTGTACAGGAAGTCATCATCACTGCACAGCAGGATAAACTCGAAGTACAGCCTGGTATGACAATGCGTGAGTCCTTTGAAGCAAAGGTCAATCAGACATTGAATAAGGCGCGTGATGACGCCGGTAAGATGGCCCAAAACAGTTTAAAGGATGACAACAACGTCAAGCAGATGGTAACTGCTGGTTCCAAGGGTTCCTTCATTAATATTTCTCAAATGTCTGCTTGTGTCGGTCAGCAAAACGTCGAAGGTAAACGTATTCCTTATGGCTTCAATTTCCGTACCTTGCCTCATTTCTCAAAGGATGATCACAGTCCTGAAAGTCGTGGTTTTGTTGAAAATTCAT-------------------------------------------------------------------------------------------
Backusella_locustae_EML_SFB2           ----------------------------------------------------------------------------------------------------------------------CCGGGTT------TTGGC------------------------------------------------------------------------------------------CCA-----ATGGAGCCCAGGCAGAATGGATGA--T-----------------ATTTA--------------------CCGAGG-TCA----AGGGTTGGCCCTA-----------------------GCGGCCGGCCTATCT------GTTGATGGCACCCCC----TTT--------------AGAACT-A-TTAGAAT------------TTTTATTATCT-GAGTGAC------AT--TTA---------TTATAAAGTGACT---AAAACAACTTTCAACAATGGATCTCTAGGTTCTCGCATCGATGAAGAACGTAGCAAATTGCGATAACTAGTGTGAATTGCATTTTCAGTGAATCATCGAGTCTTTGAACGCATCTTGCACTTTAGGGATTTCCTCTAGAGTACGCCTGTTTCAGTGACAGAACGA-CCCCACGCCCTCCCC--------TCTTTTCTTAGGAAGAGGGGGCTG------------------GGCGGAATTGACGAATTTAG------------------TCGATGC-------TATT--------CTACGGCTGGCCT----------------CCCCCGTTCTCGGGGGGGGGAAAGGTCGTGTATACCGGC-------------AAATT-TGAGTCTAATGCAAGTCAACGGCT---ATTGGGTTCCGCCTAT--------------GGCTCAGCA-GG-ATATATT---CTTGGCACTTTTT-------GATTTT----TTCTCAAA-AAG---CGGTT-GGGGATCTGTTTGAGTTTGGAGAGCTCAAAGTTGGAATCCGGC-TGCCCTAGGTAGTTGGAGTTGTAAACTGGAGAGGT--GTTTTCCAGGCGAGCCAAGCAAATAAGTCCTTTGGAACGGGGCATCATAGAGGGTGAGAATCCCGTCTTTGGCTTGAGCTATTCGCCTTTTG-CGATACACTTTCAAAGAGTCAGGTTGTTTGGGAATGCAGCCTAAATTGGGTGGTAAATCTCACCTAAAGCTAAATATTGGCGAGAGACCGATAGCGAACAAGTACCGTGAGG---GAAAGATGAAAAGAACTTTGAAAAGAGAGTTAAACAGTATGTGAAATTGTTGAAAGGGAACCGTTTGGAGCCAGACCGGCCGTTCTATAATCAATCTCTGCTTCGGTGGGGATGCACTTGTAGGACGTTGGCCTGCCAACAGCAATTTTGTCTGGTGGAAAAAACCAGGAGGAATGTGG-CCC-TTC--------GGGGTGTTATAGCCTCTTGGAAAATACACTGGATGGGATTGAGGACTGCAGCAAATGCTGGGCGAAATACCTGGGCGCTTGCGTTGAGGAC-GTGTAGAATCTCTGC-TTCGGGTGGTGCTA-CGCTCTAATGTGCAA-CTCGCCTAGATTA-TTTTCTA--TTTGCTTAGGTTGTTGGCTTAATGACTCTAAATGACCCCAAGCAAATTGTATCGCCTCAGTCCAACAAGCCCGTCATGGGTATTGTGCAGGATACGCTTTGTGGTATTCGTAAATTCACCTTGAGAGACTGCTTCATGACCAAGGATCTCGTCATGAATATTGTAATGTGGGTGCCCTCTTGGGACGGTTATATTCCTCCACCTGCTATCCTCAAACCCAAGCCCATGTGGACCGGTAAGCAGATTATTTCCATGGTCATTCCGAACGGTATCAATTGTGAGACGACACATTCTACACACCCTGATGGCGAAACCACCTTGATCTCGCCTGGTGATACCCGTGTCATTATTGAAAACGGTGAATTGGTGTGTGGTATTGTCTGTAAAAAGACGGTCGGTACCTCTGGTGGCGGCTTGATTCATACCATCGTCAATGAATTGGGCTCAGAGGCTGCCAAGCTCTTCTTGAGTGGTACCCAGCAGGTCGTCAATTATTGGTTGCTTCAAAACGGTTTCAGTATTGGTATTGGTGACACCATTGCCGATAAGACTTCCATGGCTGCTATTACAAATATTATTTCACAGGCTAAACAGCGTGTACAGGAGGTCATCATCACTGCACAGCAGGATAAACTCGAAGTACAACCTGGTATGACATTGCGTGAGTCCTTTGAAGCAAAGGTCAATCAAACATTGAATAAGGCCCGTGATGATGCCGGTAAAATGGCCCAAAACAGTTTAAAGGATGACAACAATGTCAAGCAAATGGTAACTGCTGGTTCCAAGGGTTCCTTCATCAACATTTCTCAAATGTCTGCTTGTGTCGGTCAGCAAAACGTCGAAGGTAAACGTATTCCTTATGGTTTCAAGTTCCGTACCCTGCCTCACTTCTCAAAGGATGATCACAGTCCTGAAAGTCGTGGTTTTGTCGAAAACTCATACT----------------------------------------------------------------------------------------
Backusella_luteola_UoMAU6              ------------------------------------------------------------------------------------------TACCGTGAAAAG-TTTTTTGTTATTGACCAGGGAT---GG-TTGGC---------------------------CTTACGGCCTTC-----TATCCCTAAAGTGAAGCCATACAG-CCGGT----------TTTTGCCCA-----ATGGAGCTT-GGCAGAATGGATGA--T-----------------ATTTA----CTTTA--------------CGG-TCA----AGGGCTGACCCTTT----------------------GCGGTTGGCCTATCT------GTTGATGGCACCCCC----TTT--------------AGAACT---TACGAAT-----------TTATTATTATCT-GAGTGAC------ATTATTA---------TTATAAAGTGACT---AAAACAACTTTCAACAATGGATCTCTAGGTTCTCGCATCGATGAAGAACGTAGCAAATTGCGATAACTAGTGTGAATTGCATTTTCAGTGAATCATCGAGTCTTTGAACGCACCTTGCACTTTAGAGATTTCCTCTAGAGTACGCCTGTTTCAGTGACAGAACGA-CCCCACGCCCCTCTT--------TTCTTTTTTGATTAGAGAAG----------------------GGCGGAATTGACGAATTTGG------------------TTGATGC-------TATT--------CTACGGCTAACCTGTC-------------TTCTCCTCGGGGGAGAGAGGTAGGGTCGTGTTTACCGAT-------------TAATT-CAAGTCTAATGCTAATGAACGGCT---ATTGGGTTCTGCAATA--------------GGCTCCGCG-GA---ACAT----GTTGTCACTTTTT-------GAT-------TCTTCAAAAGGG---AGGC--AAGAATATCGGCGAGAGTTGG-AGCTCAAAGTTGGAATCCGAC-TGCCCTAGGTAGTTGGAGTTGTAAACTGGAGAGGT--GTTTTCCAGGCGAGCCAAGCAAATAAGTCCTTTGGAACGGGGCATCATAGAGGGTGAGAATCCCGTCTTTGGCTTGAGCTATTCGTCTTTTG-TGATACACTTTCAAAGAGTCAGGTTGTTTGGGAATGCAGCCTAAATTGGGTGGTAAATCTCACCTAAAGCTAAATATGGGCGAGAGACCGATAGCGAACAAGTACCGTGAGG---GAAAGATGAAAAGAACTTTGAAAAGAGAGTTAAACAGTATGTGAAATTGTTGAAAGGGAACCGTTTGGAGCCAGACCGGCCGTTCTATAATCAATCTCTGCCTCGGTGGGGATGCACTTGTAGGACGTTGGCCTGCCAACAGCAATTTTGTCTGGTGGAAAAAACCAGGAGGAATGTGG-CCC-TTC--------GGGGTGTTATAGCCTCTTGGAAAATACACTGGATGGGATTGAGGACTGCAGTAAATGCCGGGCGAAATACCTGGGCGCTTGTGTTGAGGAC-GTGTAGAATCTCTGCTTTTAGGTGGTGCTA-CGCCCTGATGTGCAA-CTCGTTTAGACT-----------------------------------------------CCCAAGCAAAATGTATCGCCTCAGTCTAACAAGCCCGTCATGGGTATTGTGCAGGATACGCTTTGTGGTATTCGTAAATTCACCTTGAGAGACTGCTTCATGACCAAGGATCTCGTCATGAATATTGTGATGTGGGTGCCCTCTTGGGACGGTTATATTCCTCCACCTGCTATTCTCAAACCCAAGCCCATGTGGACCGGTAAGCAGATCATTTCCATGGTCATTCCCAGCGGTATCAATTGTGAGACGACACATTCTACACACCCTGATGGTGAAACGACCTTGATCTCGCCTGGTGATACCCGTGTCATTATTGAAAACGGTGAATTGGTGTGTGGTATTGTCTGTAAAAAGACGGTCGGTACCTCTGGTGGCGGCTTGATCCACACCATCGTCAATGAATTGGGCTCAGAGGCTGCAAAGCTCTTCTTGAGTGGTACGCAGCAGGTCGTCAATTATTGGTTGCTTCAAAACGGTTTCAGTATTGGTATTGGTGATACCATTGCCGATAAGACTTCCATGGCTGCTATTACAAATATCATTTCACAGGCTAAACAGCGTGTACAGGAAGTCATCATCACTGCACAGCAGGATAAGCTCGAAGTACAACCTGGTATGACATTGCGCGAGTCCTTTGAAGCAAAGGTCAATCAGACATTGAATAAGGCCCGTGATGATGCCGGTAAAATGGCCCAAAACAGTTTAAAGGATGACAACAATGTCAAGCAAATGGTAACTGCTGGTTCCAAGGGTTCCTTCATCAACATTTCTCAAATGTCTGCTTGTGTCGGTCAGCAAAACGTCGAAGGTAAACGTATTCCTTATGGTTTCAAGTTCCGTACCCTGCCTCACTTCTCAAAGGATGATCACAGTCCTGAAAGTCGTGGTTTTGTCGAAAACTCATACTTGCGTGGTTTGACCCCAACAGAGTTCTTCTTCCACGCCATGGGTGGTCGTGAAGGTTTGATTGATACTGCCGTCAAGACAGCCGAAAC
Backusella_macrospora_UoMAU7           ------------------------------------------------------------------------------------------TACTGTGAAACG-TTTTTTNATATTGACCCTAGGC---AG-TTGGA------------------------------------TTTATTCTTCTGCCTACAGTGT----ATATAG-TCGGC---CTGCTCTTTTCGTTC------ATAGAGCC--GATTGTATGTTTGGGAA-----------------ACCATAACACTGCG---------------AGTTCA----AGGGA----GCCGTATTA-----------------------GCTCTTATCT------A-TGA-GGCGNNNAA---------------------AAAATTGAATAGAAAT--------GAATTAATTTTATCT-GAGTGAA---------ATAA---------TAAAAAAGTTT-----AAAACAACTTTCAACAATGGATCTCTAGGTTCTCGCATCGATGAAGAACGTAGCAAATTGCGATAACTAGTGTGAATTGCATTTTCAGTGAATCATCGAGTCTTTGAACGCATCTTGCACTCTAGGGCATTCC-CTAGAGTACGCCTGTTTCAGTGACAGAAAGA-CCCCTCGCCCAGAAA--------TTTATTTTTA--------------------------------GGCGGATTTGACTAGTTGGG-----------------------------CAGCATC-------------------------------------TTCGGGTGCAGGCC--------------------------------------CAATT-CAAGTCTAAT---AATTGATGACTTATATTGACTATAAGCTTGATT---------------------TACAGGTATCAA-CTTGTATCTTTTT-------GA---------TATCATT-AGG---ATAT--AAGGCCTTGAATTAGGTTGTT-AGCTCAAAGTTGGAATCCGGT-TGCCTTAGGTAACTGGAATTGTAAACTGGAGAGGC--GTTTTCCAGGCAAACCAAGCAAATAAGTCCTTTGGAACAGGGCATCATAGAGGGTGAGAATCCCGTCTTTGGCTTGAGT-ATT-GTCTTTTG-TGATACGCTTTCAAAGAGTCAGGTTGTTTGGGAATGCAGCCTAAATTGGGTGGTAAATCTCACCTAAAGCTAAATATTGGCGAGAGACCGATAGCGAACAAGTACCGTGAGG---GAAAGATGAAAAGAACTTTGAAAAGAGAGTTAAACAGTATGTGAAATTGTTGAAAGGGAACCGTTTGGAGCCAGACTGGCCGTTCTATAATCAATCTCTGCCTCGGTGGGGATGCACTTGTAGGGCTTTGGCCTGCCAACAGCAATTTTTTTTGAAGGAAAAAACCAATTTGAATGTGG-CCC-CTC--------GGGGTGTTATAGCTTTTTGGAAAATACTTTGAGAGGGATTGAGGACTGCAGTAGATGCTGGGCGAAATGTGTAGGTGCTTGTGTTAATGAA-GTATAGAATTTCTGC-CTCGGGTGGTGCTA-TGCTCTGATGTGCAA-CTCGCTTATATT-----------------------------------------------CCCAAGCAGATTGTATCTCCTCAGTCGAACAAGCCTGTCATGGGTATTGTCCAGGATACGCTTTGTGGTATTCGTAAATTTACTTTGAGAGACACTTTCTTGACAAAAGATCTCGTAATGAACATTGTCATGTGGGTTCCCTTTTGGGATGGTTATATCCCTCCACCTGCCATTCTTAAACCCAAGCCCATGTGGACTGGTAAACAGATTGTTTCCATGGTTATTCCTACTGGTATCAATTGCGAGACCACCTATTTCTCACATCCTGATAGTGAAACAACACTGATCTCTCCAGGTGATACCCGTGTCATTATCGAGAATGGTGAGTTGGTCTGTGGTATTGTTTGTAAGCGTACTGTCGGTACCTCTGGTGGTGGTTTGATCCACACAATTGTAAACGAATTGGGCTCAGAAGCTGCAAAACTCTTCTTGAGTGGTACACAGCAGGTGGTCAATTATTGGTTACTTCAAAATGGTTTCAGTATCGGTATTGGTGATACCATTGCCGATAAAGTGTCCATGACTACCATTACCAATATTATTTCACAGGCTAAACAGCGTGTGCAAGAAGTTATTATCACTGCTCAGCAAGATAAACTTGAAATTCAACCTGGTATGACCCTGCGTGAATCTTTTGAAGCCAAGGTCAATCAAACATTGAATAAGGCTCGTGATGATGCTGGTAAGATGGCCCAGAATAGTTTGAAGAACGATAACAATGTCAAACAGATGGTAGTCGCTGGTTCCAAGGGTTCTTTTATTAACATTTCTCAAATGTCTGCTTGTGTCGGTCAACAGAACGTCGAAGGTAAACGTATTCCTTACGGTTTCAAGTTCCGTACTTTACCTCATTTCTCAAAGGACGATCACAGTCCTGAGAGTCGTGGTTTCGTCGAAAACTCGTACTTGCGTGGTTTGACTCCTACTGAATTCTTCTTCCACGCTATGGGTGGTCGTGAAGGTTTGATTGATACTGCTGTAAAGACAGCCGAA--
Backusella_mclennaniae_UoMAU11         ------------------------------------------------------------------------------------------TACTGTGAAAAG--TTTTTGTTTTTGACCTGGGCC---A--TTGTC--------------------------TGTGAAAGGACTT-----TGGCCCAAAAGTGTGGCCATAGAA-CCCGT----------TTTCGCCCA-----ATAGAGCGA-GGTAGAATGGATGA--T-----------------ATTCA----CTTTA----TATATATTAAAGG-TCA----AGCGT----ACTGTTTTATG---------------------GTACGTATCT------GTTGA-GGCACAAACTAT-TTTTTTTTATTACTGAAAAGAAT-A-TTGAATT-ATTTTATTATTTTTATATATCT-GAGTGAC---ATTATTATTA---------TTATAAAGTTAAAT--AAAACAACTTTCAACAATGGATCTCTAGGTTCTCGCATCGATGAAGAACGTAGCAAATTGCGATAACTAGTGTGAATTGCATTTTCAGTGAATCATCGAGTCTTTGAACGCATCTTGCACTTTAGGGATTTCCTCTAGAGTACGCCTGTTTCAGTGACAGAAAGA-CCCCACGCCCATTAT-------CTTTGTTTTTATGAAGGTGATATCGA-----------------GGCGGAATTGACTGACTGGG---------GGAGAGTTGTTTATTCACTCTCTTAGT-----------------------------------------------------------------------------------------CGGTT-CAAGTTTTAT-----TAAAAGGCT-AGTCTGTCTTCCATAAGT--------------------GGG-CACACATATTC--CTTATATCCTTTT-------GAACTCAAAACCTTCAAA-AAG---ACGTTATAGAATATCCATGGGACTGGA-AGCTCAAAGTTGGAATCCGGC-TGCCCTAGGTAGTTGGAGTTGTAAACTGGAGAAGT--GTTTTCCAGGCGAGCCAAGCGAATAAGTCCTTTGGAACGGGGCATCATAGAGGGTGAGAATCCCGTCTTTGGCTTGAGCTATTCGTCTATTG-CGATACACTTTCAAAGAGTCAGGTTGTTTGGGAATGCAGCCTAAATTGGGTGGTAAATCTCACCTAAAGCTAAATATTGGCGAGAGACCGATAGCGAACAAGTACCGTGAGG---GAAAGATGAAAAGAACTTTGAAAAGAGAGTTAAACAGTATGTGAAATTGTTGAAAGGGAACCGTTTGGAGCCAGACCGGCCGTTCTATAATCAATCTCTGCCTCGGTGGGGATGCACTTGTAGGGCGTTGGCCTGCCAACAGCAATTTTGCCTGATGGAAAAAACTAAAAGGAATGTGG-CCC-CTC--------GGGGTGTTATAGCCTTTTGGAAAATACATTGGGCGGGATTGAGGACTGCAGCAAATGCTGGGCGAAATACCTGGGCGCTTGTGTTGAGGAC-GTGTAGAATCTCTGC-TTTGGGTGGTGCTA-CGCTCTGATGTACAA-CTCGCTTAGAGTG-T--------------------------------------------CCCAAGCAAATTGTGTCTCCTCAGTCCAACAAGCCCGTCATGGGTATTGTGCAGGATACGCTTTGTGGTATTCGCAAGTTTACCTTGAGAGACTGCTTCTTGACCAAAGATCTAGTCATGAATATTGTCATGTGGGTGCCTGCCTGGGATGGTTATATTCCTCCACCTGCTATTCTTAAGCCTAAGCCCATGTGGACTGGTAAGCAGATTGTTTCCATGGTCATTCCCAGCGGTATCAATTGTGAAACGACACATTCTACACATCCTGATGGTGAAACGACCCTAATTTCACCTGGTGATACCCGTGTCATTATTGAAAATGGTGAATTGGTGTGCGGTATTGTCTGTAAAAAGACCGTTGGTACCTCTGGTGGCGGCTTGATTCATACCATTGTCAATGAATTGGGCTCAGAGGCTGCCAAGCTCTTCTTGAGTGGTACGCAGCAGGTTGTCAATTATTGGTTGCTTCAAAATGGCTTTAGTATTGGTATTGGTGATACCATTGCCGATAAGACATCGATGGCTGCCATTACAAATATTATCTCACAGGCCAAGCAGCGTGTACAGGAAGTCATCATCACTGCACAGCAGGATAAACTCGAAGTACAGCCTGGTATGACAATGCGTGAATCCTTTGAAGCAAAGGTCAATCAGACATTGAATAAGGCGCGTGATGACGCCGGTAAGATGGCCCAAAACAGTTTAAAGGATGACAACAACGTCAAGCAGATGGTAACTGCTGGTTCCAAGGGTTCCTTCATTAATATTTCTCAAATGTCTGCTTGTGTCGGTCAGCAAAACGTCGAAGGTAAACGTATTCCCTATGGCTTCAAGTTCCGTACCTTGCCTCATTTCTCAAAGGATGATCACAGTCCTGAAAGTCGTGGTTTTGTTGAAAATTCATATTTGCGTGGCTTGACCCCAACAGAGTTCTTCTTCCACGCTATGGGTGGTCGTGAAGGTTTGATTGATACTGCCGTAAAGACTGCTGAAAC
Backusella_mclennaniae_UoMAU12         ------------------------------------------------------------------------------------------TACTGTGAAAAG--TTTTTGTTTTTGACCTGGGCC---A--TTGTC--------------------------TGTGAAAGGACTT-----TGGCCCAAAAGTGTGGCCATAGAA-CCCGT----------TTTCGCCCA-----ATAGAGCGA-GGTAGAATGGATGA--T-----------------ATTCA----CTTTA------TATATTAAAGG-TCA----AGCGT----ACTGTT---------------------TTATGGTACGTATCT------GTTGA-GGCACAAACTAT-TTTTTTTTATTACTGAAAAGAAT-A-TTGAATTATTTTATTATTTTTAT-ATATCT-GAGTGAC---ATTATTATTA---------TTATAAAGTTAAAT--AAAACAACTTTCAACAATGGATCTCTAGGTTCTCGCATCGATGAAGAACGTAGCAAATTGCGATAACTAGTGTGAATTGCATTTTCAGTGAATCATCGAGTCTTTGAACGCATCTTGCACTTTAGGGATTTCCTCTAGAGTACGCCTGTTTCAGTGACAGAAAGA-CCCCACGCCCATTAT-------CTTTGTTTTTA-----------------TGAAGGTGATATCGAGGCGGAATTGACTGACTGGG---------GGAGAGTTGTTTATTCACTCTCTTAGT-----------------------------------------------------------------------------------------CGGTT-CAAGTTTTAT-----TAAAAGGCT-AGTCTGTCTTCCATAAGT--------------------GGG-CACACATATTC--CTTATATCCTTTT-------GAACTCAAAACCTTCAAA-AAG---ACGTTATAGAATATCCATGGGACTGGA-AGCTCAAAGTTGGAATCCGGC-TGCCCTAGGTAGTTGGAGTTGTAAACTGGAGAAGT--GTTTTCCAGGCGAGCCAAGCGAATAAGTCCTTTGGAACGGGGCATCATAGAGGGTGAGAATCCCGTCTTTGGCTTGAGCTATTCGTCTATTG-CGATACACTTTCAAAGAGTCAGGTTGTTTGGGAATGCAGCCTAAATTGGGTGGTAAATCTCACCTAAAGCTAAATATTGGCGAGAGACCGATAGCGAACAAGTACCGTGAGG---GAAAGATGAAAAGAACTTTGAAAAGAGAGTTAAACAGTATGTGAAATTGTTGAAAGGGAACCGTTTGGAGCCAGACCGGCCGTTCTATAATCAATCTCTGCCTCGGTGGGGATGCACTTGTAGGGCGTTGGCCTGCCAACAGCAATTTTGCCTGATGGAAAAAACTAAAAGGAATGTGG-CCC-CTC--------GGGGTGTTATAGCCTTTTGGAAAATACATTGGGCGGGATTGAGGACTGCAGCAAATGCTGGGCGAAATACCTGGGCGCTTGTGTTGAGGAC-GTGTAGAATCTCTGC-TTTGGGTGGTGCTA-CGCTCTGATGTACAA-CTCGCTTAGAGTG-T------------------------------------------------------------------------------------------------------------------------------------------------------------------------------------------------------------------------------------------------------------------------------------------------------------------------------------------------------------------------------------------------------------------------------------------------------------------------------------------------------------------------------------------------------------------------------------------------------------------------------------------------------------------------------------------------------------------------------------------------------------------------------------------------------------------------------------------------------------------------------------------------------------------------------------------------------------------------------------------------------------------------------------------------------------------------------N
Backusella_moniliformis_CGMCC_3_16109  --------ATAAATAAAAATTATCTGGGTAGAATTTATTTTCTTGCCA--------------------------AGATTTTTTTTTTTTTTACTGTGAAAAG--TTTTTGTTTTTGACCTGGGCC----G-TTGCT----------------------------TGTAAAAGCTT-----CAGCCCAAAAGTGTGGCCATATAA-CCCGT----------TTTCGCCCA-----ATAGAGCGA-GGTAGAATGGATGA--T-----------------ATTCA----CTTTA---TTTTTTTTTTAAGG-TCA----AGCGT----ACTGTT---------------------ACTGGGTACGTATCT------GTTGA-GGCACAAACTA--TTTTTTTTTATACTAGAAAAAAT-A-TTGAATC---TTACTATTTATTATATATCT-GAGTGAC---ATTATTATTA---------TTATAAAGTTAAAT--AAAACAACTTTCAACAATGGATCTCTAGGTTCTCGCATCGATGAAGAACGTAGCAAATTGCGATAACTAGTGTGAATTGCATTTTCAGTGAATCATCGAGTCTTTGAACGCATCTTGCACTTTAGGGATTTCCTCTAGAGTACGCCTGTTTCAGTGACAGAACGA-CCCCACGCCCTACCA------TTTATTTGTTTG--------------------------------GGCGGAATTGACCGACTGGG--------TAACGATCTAGCCTCACAGCTGGGTAGT-------------------------------------GTCTAGT---------------------------------------------CAGTT-CAAGTTTACT------AAAAGGCT-AGTCTGTCTTCCATAAGT--------------------GGG-CACACATATTC--CTTATATCCTTTT-------GAAATTAAAACCCTCAAA-AAG---ACAT--TCGAATATCCATGGGACTGGGGAGCTCAAAGTTGGAATCCGGC-TGCCCTAGGTAGTTGGAGTTGTAAACTGGAGAAGT--GTTTTCCAGGCGAGCCAAGCGAATAAGTCCTTTGGAACGGGGCATCATAGAGGGTGAGAATCCCGTCTTTGGCTTGAGCTATTCGTCTATTG-CGATACACTTTCAAAGAGTCAGGTTGTTTGGGAATGCAGCCTAAATTGGGTGGTAAATCTCACCTAAAGCTAAATATTGGCGAGAGACCGATAGCGAACAAGTACCGTGAGG---GAAAGATGAAAAGAACTTTGAAAAGAGAGTTAAACAGTATGTGAAATTGTTGAAAGGGAACCGTTTGGAGCCAGACCGGCCGTTCTATAATCAATCTCTGCCTCGGTGGGGATGCACTTGTAGGGCGTTGGCCTGCCAACAGCAATTTTGCCTGATGGAAAAAACTGAAAGGAATGTGG-CCC-CTC--------GGGGTGTTATAGCCTTTTGGAAAATACATYGGGCGGGATTGAGGACTGCAGTAAATGCTGGGCGAAATACCTGGGCGCTTGTGTTGATGAA-GTGTAGAATCTCTGC-TTCGGGTGGTGCTA-YGCTCTGATGTGCAA-CTCGCTTAGACTA-TTTTCTATTTTTACTTAGGTTGTTGGCTTAATGACTCTAAATGACCCCAAGCAAATTGTGTCTCCTCAGTCCAACAAGCCCGTGATGGGTATTGTGCAGGATACGCTGTGTGGTATTCGCAAGTTTACCTTGAGAGACTGCTTCTTGACCAAAGATCTCGTCATGAATATTGTCATGTGGGTGCCTGCCTGGGATGGTTATATTCCCCCGCCTGCCATTCTGAAGCCCAAGCCCATGTGGACAGGTAAGCAGATTGTGTCCATGGTCATTCCCAGCGGTATCAATTGTGAGACGACACACTCTACACATCCTGATGGTGAAACCACCTTGATCTCGCCTGGCGATACCCGTGTCATTATTGAAAATGGTGAGTTGGTGTGTGGTATTGTCTGTAAAAAGACGGTCGGTACCTCTGGTGGCGGCTTGATTCATACCATCGTCAATGAATTGGGCTCAGAGGCCGCCAAGCTCTTCTTGAGTGGTACGCAGCAGGTCGTCAATTACTGGTTGCTTCAAAATGGTTTCAGTATTGGTATTGGTGATACCATTGCCGACAAGACATCCATGGCGGCCATCACAAACATTATCTCGCAGGCCAAGCAGCGTGTACAGGAAGTCATCATCACTGCACAGCAGGATAAGCTCGAGGTACAGCCTGGTATGACATTGCGTGAATCTTTTGAGGCAAAGGTCAATCAGACCCTGAATAAGGCGCGTGATGACGCCGGTAAGATGGCCCAAAACAGTTTAAAGGATGACAACAACGTCAAGCAGATGGTCACGGCCGGTTCCAAGGGTTCCTTCATTAATATCTCGCAAATGTCGGCTTGTGTCGGTCAGCAAAACGTCGAAGGTAAACGTATTCCTTATGGCTTCAAGTTCCGTACCTTGCCCCATTTCTCAAAGGATGATCACAGTCCGGAGAGTCGTGGCTTTGTTGAAAACTCATACTTGCGTGGCTTGACCCCAACAGAGTTCTTCTTCCACGCTATGGGTGGTCGTGAAGGTTTGATTGATACTGCCGTAAAGACCGCTGAAA-
Backusella_morwellensis_UoMAU16        ------------------------------------------------------------------------------------------TACCGTGAAAAG--TTTTTGTTATTGACCAGGGGT---TG-TTGGT----------------------CTTTTTTTTAGGCCTTC-----GATCCCGCAAGTGATGCCTCACAG-CCGGT----------TTTTGCCCA-----ATAGAGCCT-GGCATAGAGGATGA--T-----------------ATTTA----CTTGT---------------GG-TCA----AGGGCTAACCCTT-----------------------GCGGTTGGCCTATCT------GTTGATGGCACCCCT----TTT--------------AGAACT-TGAAGAATT------------TATTATTATCT-GAGTGAC------ATTATTA---------TTATAAAGTGACT---AAAACAACTTTCAACAATGGATCTCTAGGTTCTCGCATCGATGAAGAACGTAGCAAATTGCGATAACTAGTGTGAATTGCATTTTCAGTGAATCATCGAGTCTTTGAACGCATCTTGCACTTTAGAGATTTCCTCTAGAGTACGCCTGTTTCAGTGACAGAACGA-CCCCACGTCCTCTCATTCTTTTTTTTTTTTTGA-----------------------------ATGGACGGAATTGACGAATTTGG------------------TTGATGC-------TATT--------CTACGGCTTGCTCTTTCT-----------CTCTTTCGGGGGGGAGAGAGTGTGGTCGTGTTTACCGAT-------------TAATT-TGAGTCTAATGCTAATGAACGGCT---ATTGGGTTCCGCCTAT--------------GGCTCTGCA-GG-ATATATT---CTTGTCACTTTTT-------GAT-------GCTTCAAA-AGG---TCGTT-AAGGATCTGTATGAGTTGGAA-AGCTCAAAGTTGGAATCCGAC-TGCCCTAGGTAGTTGGAGTTGTAAACTGGAGAGGT--GTTTTCCAGGCGAGCCAAGCAAATAAGTCCTTTGGAACGGGGCATCATAGAGGGTGAGAATCCCGTCTTTGGCTTGAGCTATTCGTCTTTTG-TGATACACTTTCAAAGAGTCAGGTTGTTTGGGAATGCAGCCTAAATTGGGTGGTAAATCTCACCTAAAGCTAAATATTGGCGAGAGACCGATAGCGAACAAGTACCGTGAGG---GAAAGATGAAAAGAACTTTGAAAAGAGAGTTAAACAGTATGTGAAATTGTTGAAAGGGAACCGTTTGGAGCCAGACCGGCCGTTCTATAATCAATCTCTGCTTCGGTGGGGATGCACTTGTAGGACGTTGGCCTGCCAACAGCAATTTTGTCTGGTGGAAAAAACCAGGAGGAATGTGG-CCC-CTC--------GGGGTGTTATAGCCTCTTGGAAAATACACTGGATGGGATTGAGGACTGCAGTGAATGCCGGGCGAAATACCTGGGCGCTTGCGTTGAGGAC-GTGTAGAATCTCTGC-TTCGGGTGGTGCTA-CGCTCTAATGTGCAA-CTCGCCTAGCCTA-T-------------------------------------------------------------------------------------------------------------------------------------------CTTCATGACCAAGGATCTCGTCATGAATATTGTGATGTGGGTGCCCTCTTGGGACGGTTATATTCCTCCACCTGCTATTCTCAAACCCAAGCCCATGTGGACCGGTAAGCAGATCATTTCCATGGTCATTCCCAGCGGTATCAATTGTGAGACGACACATTCTACACACCCTGATGGTGAAACGACCTTGATCTCACCTGGTGATACCCGTGTCATTATTGAAAATGGTGAATTGGTGTGTGGTATTGTCTGTAAAAAGACGGTCGGTACCTCTGGTGGCGGCTTGATTCACACCATTGTCAATGAATTGGGCTCAGAGGCTGCCAAGCTCTTCTTGAGTGGTACGCAGCAGGTCGTCAATTATTGGTTGCTTCAAAACGGTTTCAGTATTGGTATTGGTGATACCATTGCCGATAAGACTTCTATGGCTGCTATTACAAATATCATTTCACAGGCTAAACAGCGCGTACAGGAAGTCATCATCACTGCACAGCAGGATAAGCTCGAAGTACAACCTGGTATGACATTGCGTGAGTCCTTTGAAGCAAAGGTCAATCAAACATTGAATAAGGCCCGTGATGATGCCGGTAAAATGGCCCAAAACAGTTTAAAGGATGACAACAATGTCAAGCAAATGGTAACTGCTGGTTCCAAGGGTTCCTTCATCAATATTTCTCAAATGTCTGCTTGTGTCGGTCAGCAAAACGTCGAAGGTAAACGTATCCCTTATGGCTTCAAGTTCCGTACCCTGCCTCACTTCTCAAAGGATGATCACAGTCCTGAAAGTCGTGGTTTTGTCGAAAACTCATACTTGCGTGGTTTGACCCCCACAGAGTTCTTCTTCCACGCCATGGGTGGTCGTGA------------------------------------
Backusella_obliqua_URM_8427            ATCATTAAATAAAT---AATTATCTGGGTAGAATTTATTTTCTTGCC---------------------------AAGATTTTTTTTTTTTTACTGTGAAAAG--TTTTTGTTTTTGACCTGGGCC---CG-TTGCT----------------------------TGTAAAAGCTT-----CAGCCCAAAAGTGTGGCCATATAA-CCCGT----------TTTCGCCCA-----ATAGAGCGA-GGTAGAATGGATGA--T-----------------ATTCA----CTTTATTTTTTTTTTTTTAAGG-TCA----AGCGT----ACTGTATTG-----------------------GTACGTATCT------GTTGA-GGCACAAACTATTTTTTTTTTTATACTAGAAAAAAT-A-TTGAATC--TTTACTATTTATTATATATCT-GAGTGAC------ATTATTA---------TTATAAAGTTAAATA-AAAACAACTTTCAACAATGGATCTCTAGGTTCTCGCATCGATGAAGAACGTAGCAAATTGCGATAACTAGTGTGAATTGCATTTTCAGTGAATCATCGAGTCTTTGAACGCATCTTGCACTTTAGGGATTTCCTCTAGAGTACGCCTGTTTCAGTGACAGAACGA-CCCCACGCCCTTACT--------TTATTGTTTG--------------------------------GGCGGAATTGACCGACTGGG--------TAACGATCTAGCCTCACAGCTGGTAGTG-------------------------------------TCTAGT----------------------------------------------CAGTT-TAAGTTTTTT------GAAAGGCT-AGTCTGTCTTCCATAAGT--------------------GGG-CACACATATTC--CTTATATCCTTTT-------GAAATTAAAACCCTCAAA-AAG---ACAT--TAGAATATCCATGGGACTGGGGAGCTCAAAGTTGGAATCCGGC-TGCCCTAGGTAGTTGGAGTTGTAAACTGGAGAAGT--GTTTTCCAGGCGAGCCAAGCGAATAAGTCCTTTGGAACGGGGCATCATAGAGGGTGAGAATCCCGTCTTTGGCTTGAGCTATTCGTCTATTG-CGATACACTTTCAAAGAGTCAGGTTGTTTGGGAATGCAGCCTAAATTGGGTGGTAAATCTCACCTAAAGCTAAATATTGGCGAGAGACCGATAGCGAACAAGTACCGTGAGG---GAAAGATGAAAAGAACTTTGAAAAGAGAGTTAAACAGTATGTGAAATTGTTGAAAGGGAACCGTTTGGAGCCAGACCGGCCGTTCTATAATCAATCTCTGCCTCGGTGGGGATGCACTTGTAGGGCGTTGGCCTGCCAACAGCAATTTTGCCTGATGGAAAAAACTAAAAGGAATGTGG-CCC-CTC--------GGGGTGTTATAGCCTTTTGGAAAATACATCGGGCGGGATTGAGGACTGCAGTAAATGCTGGGCGAAATACCTGGGCGCTTGTGTTGATGAA-GTGTAGAATCTCTGC-TTCGGGTGGTGCTA-CGCTCTGATGTGCAA-CTCGCTTAGACTA-TTTTCTATTTTTACTTAGGTTGTTGGCTTAATGACTCTAAATGAC----------------------------------------------------------------------------------------------------------------------------------------------------------------------------------------------------------------------------------------------------------------------------------------------------------------------------------------------------------------------------------------------------------------------------------------------------------------------------------------------------------------------------------------------------------------------------------------------------------------------------------------------------------------------------------------------------------------------------------------------------------------------------------------------------------------------------------------------------------------------------------------------------------------------------------------------------------------------------------------------------------------------------------N
Backusella_oblongielliptica_CBS_568_70 ATCATTAAATAATCCTGGTTGGAATTGCTCTCTCAAGGGCTTTTC-----------------------------TATCCATATCCAAATTTACTGTGAAAAG--TTTTTTACTATGACCGGGAA----AGTTTGTT-----------------------CCTTAGGATCAGATTT-------TCCCTACGGTTTTGCCTCAGGA----------------GGTTGTTCATCTACATAGAGCCTCTCCAGGATTCATACCTT--------------------------------------------------------AGGGTCAGCGCCC-----------------------GTAACAGGCGTATTT------A-TGAAGATG--------------------------AAAATT-A-TATA---------------CTATTGAATTCAGTATGAA---AAAATTGTAATATGTGGCCGTAAAACGCTGTAT--AAAACAACTTTCAACAATGGATCTCTAGGCTCTCGTATCGATGAAGAACGTAGCAAATTGCGATAACTAGTGTGAATTGCATTTTCAGTGAATCATCGAGTCTTTGAACGCATCTTGCACTCTGTGGTATTCC-GCAGAGTACGCCTGTTTCAGTATCAAAAAAA-CCCCACACCAAAAGA-------TTTTTCTTTAT--------------------------------GGTGGAATTGGTAGACCAGCAGCAGCAATGCAGCCGGCCAGTTACCTAATAACATT-----------------------------------------------------------------------------------------CGGTTGAGATTATTATAAGGATTGACTATTTTTTTAGTATAAAA---------------------------G-AATAAGCAGCCTGGTGGTAAATCAT---------------------------AGGCCAAAATGAAAAAACCCTGGTAGAGTTTTTGAGCTCAAAGTTGGAACCTGTT-AGCCTTAGGCTAACCGGATTGTAAACTGGAGAAGT--GTTTTCCAGGCAAGCCAGGTAAAAAAGTCCCTTGGAACGGGGCATCATAGAGGGTGAGAATCCCGTCTTTGGCCTGAGC-ATTTGTCTTTTG-TGATACACTTTCAAAGAGTCAGGTTGTTTGGGAATGCAGCCTAAATTGGGTGGTAAATCTCACCTAAAGCTAAATATTGGCGAGAGACCGATAGCGAACAAGTACCGTGAGG---GAAAGATGAAAAGAACTTTGAAAAGAGAGTTAAACAGTATGTGAAATTGTTAAAAGGGAACCGTTTGAAGCCAGACTGGCTTGATTGTAATCATTCTTGGCTTTGGCCTTGATGCACTTGCAA--TCTATGCCTGCCAACAGCAATTTTTCTTGGGAGAAAAAACTTTGTAGAATGTGG-CCT-TGCTTTATTGTAGGGTGTTATAGCTACTTTGAAAATATCCTGGGAGAGATTGAGGACTGCAGTGAATGCCAGGCAAAGAAGTAGCTTGCTTATACTGATGGA-TGCTAGAATTTCTGC-CTCGGGTGGTGCTAGTGTTCTGAGGTGTAACCCTTGTTATTCTC-TTTTTTA--TTCACTTAGGTTGTTGGCTTAATGACTTTAAATGACCCTAAACAAATTGTATCTCCTCAATCAAACAAACCTGTCATGGGTATTGTGCAAGATACACTCTGTGGTATTCGTAAATTCACACTTCGTGATTGTTTCATGACAAAGGATCTGGTAATGAATATTGTCATGTGGGTGCCTTCTTGGGATGGCTATATTCCCCCACCTGCCATCTTAAAACCAAAGCCTATGTGGACTGGTAAACAAATTGTTTCTATGGTTATTCCTAAGGGTATTAATTGTGAGACTACTCACTCTACTCATCCTGATGGTGAAACCACTCTCATTTCCCCTGGTGATACCCGTGTTATTATTGAAAATGGTGAATTGATTTGTGGTATTGTTTGTAAAAAGACTGTAGGTACCTCTGCTAGTGGTTTGATTCATACAATTGTCAATGAACTTGGTTCAGAAGCAGCCAAACTCTTCCTTAGTGGTACACAGCAAGTTGTCAACTATTGGTTACTACAAAATGGTTTCAGTATTGGTATCGGTGATACTATTGCTGATAAGGTCTCCATGGCTACTATTACAAATATTATTACACAAGCTAAACAACGTGTGCAAGAGGTCATTATCACAGCTCAACAAGATAAACTTGAAGTTCAGCCTGGTATGACTTTGCGTGAATCTTTCGAAGCAAAGGTCAATCAAACTTTGAATAAGGCTCGTGATGATGCCGGTAAGATGGCTCAGAACAGTTTGAAGAACGATAATAACGTGAAGCAAATGGTAATCGCTGGTTCAAAGGGTTCTTTCATTAATATTTCTCAAATGTCAGCTTGTGTCGGTCAACAAAACGTCGAAGGTAAACGTATTCCTTATGGCTTCAAGTTCCGTACTTTGCCTCATTTCTCAAAGGATGACCACAGTCCCGAAAGTCGTGGTTTCGTCGAAAATTCTTATTTACGTGGTCTTACACCTACTGAATTTTTCTTCCACGCTATGGGTGGTCGTGAAGGTTTGATTGATACTGCTGTCAAGACTGCAGAAAC
Backusella_oblongielliptica_XY08767    ------AAATAATCCTGGTTGGAATTGCTCCCTCAAGGGCTTTTC-----------------------------TATCCATATCCAAATTTACTGTGAAAAG--TTTTTTACTATGACCGGGAA----AGTTTGTT-----------------------CCTTAGGATCAGATTT-------TCCCTACGGTTTTGCCTCAGGA----------------GGTTGTTCATCTACATAGAGCCTCTCCAGGATTCATACCTT--------------------------------------------------------AGGGTCAGCGCCC-----------------------GTAACAGGCGTATTT------A-TGAAGATG--------------------------AAAATT-A-TATA---------------CTATTGAATTCAGTATGAA---AAAATTGTAATATGTGGCCGTAAAACGCTGTAT--AAAACAACTTTCAACAATGGATCTCTAGGCTCTCGTATCGATGAAGAACGTAGCAAATTGCGATAACTAGTGTGAATTGCATTTTCAGTGAATCATCGAGTCTTTGAACGCATCTTGCACTCTGTGGTATTCC-GCAGAGTACGCCTGTTTCAGTATCAAAAAAA-CCCCACACCAGAAGA-------TTTTTCTTTAT--------------------------------GGTGGAATTGGTAGACCAGCAGCAGCAATGCAGCCGGCCAGTTACCTAATAACATT-----------------------------------------------------------------------------------------CGGTTGAGATTATTATAAGGATTGACTATTTTTTTAGTATAAAA---------------------------G-AATAAGCAGCCTGGTGGTAAATCAT---------------------------AGGCCAAAATGAAAAAACCCTGGTAGAGTTTTT------------------------------------------------------------------------------------------------------------------------------------------------------------------------------------------------------------------------------------------------------------------------------------------------------------------------------------------------------------------------------------------------------------------------------------------------------------------------------------------------------------------------------------------------------------------------------------------------------------------------------------------------------------------------------------N----------------------------------------------------------------------------------------------------------------------------------------------------------------------------------------------------------------------------------------------------------------------------------------------------------------------------------------------------------------------------------------------------------------------------------------------------------------------------------------------------------------------------------------------------------------------------------------------------------------------------------------------------------------------------------------------------------------------------------------------------------------------------------------------------------------------------------------------------------------------------------------------------------------------------------------------------------------------------------------------------------------------------------N
Backusella_oblongielliptica_XY08768    ------AAATAATCCTGGTTGGAATTGCTCCCTCAAGGGCTTTTC-----------------------------TATCCATATCCAAATTTACTGTGAAAAG--TTTTTTACTATGACCGGGAA----AGTTTGTT-----------------------CCTTAGGATCAGATTT-------TCCCTACGGTTTTGCCTCAGGA----------------GGTTGTTCATCTACATAGAGCCTCTCCAGGATTCATACCTT--------------------------------------------------------AGGGTCAGCGCCC-----------------------GTAACAGGCGTATTT------A-TGAAGATG--------------------------AAAATT-A-TATA---------------CTATTGAATTCAGTATGAA---AAAATTGTAATATGTGGCCGTAAAACGCTGTAT--AAAACAACTTTCAACAATGGATCTCTAGGCTCTCGTATCGATGAAGAACGTAGCAAATTGCGATAACTAGTGTGAATTGCATTTTCAGTGAATCATCGAGTCTTTGAACGCATCTTGCACTCTGTGGTATTCC-GCAGAGTACGCCTGTTTCAGTATCAAAAAAA-CCCCACACCAGAAGA-------TTTTTCTTTAT--------------------------------GGTGGAATTGGTAGACCAGCAGCAGCAATGCAGCCGGCCAGTTACCTAATAACATT-----------------------------------------------------------------------------------------CGGTTGAGATTATTATAAGGATTGACTATTTTTTTAGTATAAAA---------------------------G-AATAAGCAGCCTGGTGGTAAATCAT---------------------------AGGCCAAAATGAAAAAACCCTGGTAGAGTTTTT------------------------------------------------------------------------------------------------------------------------------------------------------------------------------------------------------------------------------------------------------------------------------------------------------------------------------------------------------------------------------------------------------------------------------------------------------------------------------------------------------------------------------------------------------------------------------------------------------------------------------------------------------------------------------------N----------------------------------------------------------------------------------------------------------------------------------------------------------------------------------------------------------------------------------------------------------------------------------------------------------------------------------------------------------------------------------------------------------------------------------------------------------------------------------------------------------------------------------------------------------------------------------------------------------------------------------------------------------------------------------------------------------------------------------------------------------------------------------------------------------------------------------------------------------------------------------------------------------------------------------------------------------------------------------------------------------------------------------N
Backusella_oblongispora_CBS_569_70     ATTGTTAGGCGCGA------TCGATGACCGGCTAGACCACTCTT----------------------------------GCCCCTAACATATACTGTGAAACG---TTTTTTTAACAAACTTGGGT---CGATTTAT---------------------------------ATTTTT-----TGACTGAAGGGAGGAAAAGAAAAAAAAA---------------AGAGAA-----ACAGAG----GTCAAAATGGGTGACGCT----------------ATTCT----TTATTGAGTAGTATTCTCTTGACCCA----------------------------------------CTGGCTCTTTTTTCTTTCCAAACTGATATCAAAAAAAAAAGAT----TGGCTCGAAAAAAACC-ATTATATAC----TTTATAAATAAT--TATCT-GAATTAAAACAA-ATTGTAAAATAGATCTTTAAAAAATCTAT---AAAACAACTTTTAACAATGGATCTCTTGGTTCTCGCATCGATGAAGAACGTAGCAAATTGCGATATCTAGTGTGAATTGCATATTCAGTGAATCATCGAGTCTTTGAACGCATCTTGCACTCATAGGTATTCCTAT-GAGTACACCTGTTTCAGTATTAGAAAACCTACCACAATCAAAATATTTTTTTTTATATTTTG--------------------------------ATTGGAAATGAAGATTTGGCGCGCGCAATAAG---TTTTTATGCTAATTAAGCATTCCAAGTTTTTGAATTCTAATCGGTCAATTTTAGAGTAATTTTATATTGCTACTATACTTTAACCCTTTTTTAATTTTGAGAAATGAGTTAAGAT-ATAGTCTAAG--AAATTTAAGATT---ATGGACCTACATAAGTAAAAAAAAAAAAAAAACTAGAGA-AAAAAGAACTCT-TTTGTTCTATTTT--------CTTCTATTTTTTTCACA-ATT---TAAT--CTGAAATCAGGTGGGATTACCGAGCTCAAAGTTGGAACCTGTT-AGCCTTAGGCTAACCGGATTGTAAACTGGAGAAGT--GTTTTCCAGGCAAGCCAGGTAAAAAAGTCCCTTGGAACGGGGCATCATAGAGGGTGAGAATCCCGTCTTTGGCCTGAGC-ATTTGTCTTTTG-TGATACACTTTCAAAGAGTCAGGTTGTTTGGGAATGCAGCCTAAATTGGGTGGTAAATCTCACCTAAAGCTAAATATTGGCGAGAGACCGATAGCGAACAAGTACCGTGAGG---GAAAGATGAAAAGAACTTTGAAAAGAGAGTTAAACAGTATGTGAAATTGTTAAAAGGGAACCGTTTGAAGCCAGACTGGCTTGATTGTAATCATTCTTGGCTTTGGCCTTGATGCACTTGCAA--TCTATGCCTGCCAACAGCAATTTTTCTTGGGAGAAAAAACTTTGTAGAATGTGG-CCT-TGCTTTATTGTAGGGTGTTATAGCTACTTTGAAAATATCCTGGGAGAGATTGAGGACTGCAGTGAATGCCAGGCAAAGAAGTAGCTTGCTTATACTGATGGA-TGCTAGAATTTCTGC-CTCGGGTGGTGCTAGTGTTCTGAGGTGTAACCCTTGTTATTCTC-TTTTTTA--TTCACTTAGGTTGTTGGCTTAATGACTTTAAATGACCCCAAACAAATCGTATCTCCTCAATCTAACAAGCCTGTCATGGGTATTGTACAAGATACTCTTTGTGGTATTCGTAAATTTACTTTGAGAGATTGCTTCATGACTAAAGACTTGGTAATGAACATTGTAATGTGGGTTCCTTCCTGGGATGGTTATATTCCCCCTCCTGCTATCCTTAAACCAAAGCCAATGTGGACTGGTAAACAAATTGTTTCCATGGTTATTCCTAAAGGTATCAATTGTCAAACTGTACATTCTACACATCCTGATGGTGAAACTACATTAATCTCTCCTGGTGATACTCGTGTTATCATTGAGAATGGTGAATTGATTTGTGGTATTGTTTGTAAGAAGACTGTAGGTACAACAGGTGGTGGTCTTATCCACACTATTGTCAATGAATTGGGCTCTGAAGCTGCAAAGAACTTCTTGACTGGTACTCAACAAGTTGTCAACTACTGGCTTTTACAAAATGGTTTCAGTATTGGTATTGGTGATACCATTGCCGATAAAGTGACCATGACCACAATCACAAACATCATTTCTCAAGCTAAACAACGTGTAGAAGAGATTATCATTACTGCTCAACAAGATAAACTTGAAGTTCAACCTGGTATGACCTTGCGTGAATCTTTTGAAGCAAAGGTCAATCAAACTTTGAATAAGGCTCGTGATGATGCCGGTAAGATGGCTCAAAACAGTTTAAAGAATGATAACAACGTCAAACAGATGGTAATCGCTGGTTCCAAGGGTTCTTTCATTAATATTTCTCAAATGTCTGCTTGTGTCGGTCAACAAAACGTTGAAGGTAAACGTATTCCTTATGGTTTCAAGTTCCGTACTCTTCCTCATTTCTCAAAGGATGATCACAGTCCCGAAAGTCGTGGTTTCGTTGAAAACTCTTACTTGAGAGGTTTAACTCCCACCGAATTCTTCTTCCACGCTATGGGTGGTCGTGAAGGTCTTATTGATACTGCTGTCAAGACTGCCGAAAC
Backusella_ovalispora_CGMCC_3_16110    ------TAAAAAAG------AGAAAGGTTAAGCTTTAATCCATC------------------------------------------TTTTTACTGTGAAACG--TTTTTTATTTTGACCCTGGGT---GG-TTGAC-----------------------------GCAAGTCTTC-----T-GCCCAAGAGTGTTGCCATATAG-ACAGTGTTG-CCCTATTTCGTTC------ATAGAGCT--GTCATAATGGATGATTT-----------------ATTCA----CTCTT---------CGTTTAGG-TCAAGGGAGCGT----------------------------------AAGCTCTTATCT------A-TGA-GGCGAAATG----TTT--------------AGAACT-A-TTTGAAT----------------TTTATCT-GAGTGAC------AT--TAA---------TAATAAAGTTA-----AAAACAACTTTCAACAATGGATCTCTAGGTTCTCGCATCGATGAAGAACGTAGCAAATTGCGATAACTAGTGTGAATTGCATTTTCAGTGAATCATCGAGTCTTTGAACGCATCTTGCACTCTAGGGTATTCC-CTAGAGTACGCCTGTTTCAGTGACAGAAAGA-CCCCTCGCCCCTCAA----TTTTATTGTTGAAG--------------------------------GACGGATTTGACTAGTTGGACT------------------------------TTTT-------------------------------------TTTTCCCCTCAAAAGGAGAAGAAAGAC-------------------------TAATT-AAAGTCTAAT---AGCTAATGGCTTATTTTGA------TTAAT------------A-GGCTCTATA-CA---GGATTAC-CTTGTATCTTTTT-------GA--------TTTTCATT-AGG---ATAT----AAGTCTATATGGAGTTTGA------------------------------------------------------------------------------------------------------------------------------------------------------------------------------------------------------------------------------------------------------------------------------------------------------------------------------------------------------------------------------------------------------------------------------------------------------------------------------------------------------------------------------------------------------------------------------------------------------------------------------------------------------------------------------------N----------------------------------------------------------------------------------------------------------------------------------------------------------------------------------------------------------------------------------------------------------------------------------------------------------------------------------------------------------------------------------------------------------------------------------------------------------------------------------------------------------------------------------------------------------------------------------------------------------------------------------------------------------------------------------------------------------------------------------------------------------------------------------------------------------------------------------------------------------------------------------------------------------------------------------------------------------------------------------------------------------------------------------N
Backusella_ovalispora_XY07481          -CTCCCTAAAAAAG------AGAAAGGTTAAGCTTTAATCCATC------------------------------------------TTTTTACTGTGAAACG--TTTTTTATTTTGACCCTGGGT---GG-TTGAC-----------------------------GCAAGTCTTC-----T-GCCCAAGAGTGTTGCCATATAG-ACAGTGTTG-CCCTATTTCGTTC------ATAGAGCT--GTCATAATGGATGATTT-----------------ATTCA----CTCTT---------CGTTTAGG-TCAAGGGAGCGT----------------------------------AAGCTCTTATCT------A-TGA-GGCGAAATG----TTT--------------AGAACT-A-TTTGAAT----------------TTTATCT-GAGTGAC------AT--TAA---------TAATAAAGTTA-----AAAACAACTTTCAACAATGGATCTCTAGGTTCTCGCATCGATGAAGAACGTAGCAAATTGCGATAACTAGTGTGAATTGCATTTTCAGTGAATCATCGAGTCTTTGAACGCATCTTGCACTCTAGGGTATTCC-CTAGAGTACGCCTGTTTCAGTGACAGAAAGA-CCCCTCGCCCCTCAA-------TTTTATTGTTG-----------------------------AAGGACGGATTTGACTAGTTGGACT------------------------------TTTT-------------------------------------TTTTCCCCTCAAAAGGAGAAGAAAGAC-------------------------TAATT-AAAGTCTAAT---AGCTAATGGCTTATTTTGATTAATA-------------------GGCTCTATA-CA---GGATTAC-CTTGTATCTTTTT-------GA--------TTTTCATT-AGG---ATAT----AAGTCTATATGGAGTTTGA------------------------------------------------------------------------------------------------------------------------------------------------------------------------------------------------------------------------------------------------------------------------------------------------------------------------------------------------------------------------------------------------------------------------------------------------------------------------------------------------------------------------------------------------------------------------------------------------------------------------------------------------------------------------------------N----------------------------------------------------------------------------------------------------------------------------------------------------------------------------------------------------------------------------------------------------------------------------------------------------------------------------------------------------------------------------------------------------------------------------------------------------------------------------------------------------------------------------------------------------------------------------------------------------------------------------------------------------------------------------------------------------------------------------------------------------------------------------------------------------------------------------------------------------------------------------------------------------------------------------------------------------------------------------------------------------------------------------------N
Backusella_paraconstricta_URM_8637     -----------------------------------TTTTTTCTTAC---------GAAAAGG------------CNAAGCTTTATCTTTTTACTGTGAAATG-TTTTTTANTTTTNACCCTGGGT---GG-TTGAC-----------------------------GCAAGTCTTC-----T-GCCCAAGAGTGTTGCCATACAG-ACAGTGCTGCCCCTATTTCGTTC------ATAGAGCT--GTCATAATGGATGCTTTTATTATGCAAATAATAAATTCA----CTCTT--------CGATTCAGG-TCA----AGGGAGGGAACTCTTTT------------------------CCTCCTATCT------A-TGA-GGCGAAATG----TTT--------------AGAACT-A-TATGAAT----------------TTTATCT-GAGTGAC------AT--TAA---------TAATAAAGTTA-----AAAACAACTTTCAACAATGGATCTCTAGGTTCTCGCATCNATGAAGAACGTAGCAAATTGCGATAACTAGTGTGAATTGCATTTTCAGTGAATCATCGAGTCTTTGAACGCATCTTGCACTCTAGGGTATTCC-CTAGAGTACGCCTGTTTCAGTGACAGAAAGA-CCCCTCGCCCTAAAA----TTTTTTTTTTTTTT--------------------------------GGCGGATTTGACTAGTTGGT--------------------------------TCTT-------------------------------------TTCTTTTTAGAAC---------------------------------------TAATT-AAAGTCTAAT---AATTGATGGCTTATTCTGACTATAAGCTCT----------------------A-TACAGGATTTAC-CTTGTATCTTTTT-------GA---------TTTCATT-AAG---ATAT----AAGCCTATATGGAGTNGGN--------------------------CCTAGGTAGTTGGAATTGTAAACTGGAGAGGT--GTTTTCCAGGCGAGCCGAGCAAATAAGTCCTTTGGAACAGGGCATCATAGAGGGTGAGAATCCCGTCTTTGGCTTGAGC-ATT-GCCTTTTG-TGATACACTTTCAAAGAGTCAGGTTGTTTGGGAATGCAGCCTAAATTGGGTGGTAAATCTCACCTAAAGCTAAATATTGGCGAGAGACCGATAGCGAACAAGTACCGTGAGG---GAAAGATGAAAAGAACTTTGAAAAGAGAGTTAAACAGTATGTGAAATTGTTGAAAGGGAACCGTTTGGAGCCAGACCGGCTGTTCTATAATCAATCTCTGCTTCGGTAGGGATGCACTTGTAGGGCTTTAGCCTGCCAACAGCAATTTTCTTTGGTGGAAAAAACTAGGAGGAATGTAG-CCC-TTC--------GGGGTGTTATAGCCTCTTAGAAAATACACTGAAGGGGATTGAGGACTGCAGCAAATGCT-GGCGAAATAACTGGGTGCTTGTGTTAAGGAA-GTATAGAATTTCTGC-TTCAGGTGGTGCTA-TGCTCTAAGATGCAA-CTCGCTCAGACTA-TTTTCTA--TTTGCTTAGGTTGTTGGCTTAATGAC--------------------------------------------------------------------------------------------------------------------------------------------------------------------------------------------------------------------------------------------------------------------------------------------------------------------------------------------------------------------------------------------------------------------------------------------------------------------------------------------------------------------------------------------------------------------------------------------------------------------------------------------------------------------------------------------------------------------------------------------------------------------------------------------------------------------------------------------------------------------------------------------------------------------------------------------------------------------------------------------------------------------------------------------N
Backusella_parvicylindrica_UoMAU35     ------------------------------------------------------------------------------------------TACTGTGAAAAG--TTTTTTGTTTTGACCCTGGGT---GG-TTGAC-----------------------------GCAAGTCTTC-----T-GCCCAAGAGTGTTGCCATATAG-ACAGTGTTGCTCTTATTTCGTTC------ATAGAGCT--GTCATAATGGATGA--T-----------------ATTCA----CTCTT--------CGTTTTAGG-TCA----AGAGAGCCCCCTG-------------------------GGGGTTCTTATCT------A-TGA-GACGAAATA----TTT--------------AGAACT-ATTATGAAT---------------TATTATCT-GAGTGAC------AT--TAA---------TTATAAAGTTAAT---AAAACAACTTTCAACAATGGATCTCTAGGTTCTCGCATCGATGAAGAACGTAGCAAATTGCGATAACTAATGTGAATTGCATTTTCAGTGAATCATCGAGTCTTTGAACGCATCTTGCACTCTAAGGTATTCT-TTAGAGTACGCCTGTTTCAGTGACAGAAAGA-CCCCTCGCCCTAAAATGATTTTTTTTTTTTTTT--------------------------------GGCGGAATTGACGAATTTG---------------------------------TTTT------------------------------------------------GTTGAAAGACAAAAAC-------------------------AAATT-AAAGTCTAAT---AAATGATGACTTATTTTAAACT------AT------------TAAGCTCTATG-CA---GGATTTT-CTTGTATCTTTTT-------GA--------ATTTCAATAAGG---ATAT---GGGGCCTATATGGAGTTGGT-AGCTCAAAGTTGGAATCCGGT-TGCCTTAGGTAATTGGAATTGTAAACTGGAGAGGT--GTTTTCCAGGCGAGCCAAGCAAATAAGTCCTTTGGAACAGGGCATCATAGAGGGTGAGAATCCCGTCTTTGGCTTGAGC-ATT-GCCTTTTG-CGATACACTTTCAAAGAGTCAGGTTGTTTGGGAATGCAGCCTAAATTGGGTGGTAAATCTCACCTAAAGCTAAATATTGGCGAGAGACCGATAGCGAACAAGTACCGTGAGG---GAAAGATGAAAAGAACTTTGAAAAGAGAGTTAAACAGTATGTGAAATTGTTGAAAGGGAACCGTTTGGAGCCAGACCGGCTGCTCTATAATCAATCTCTGCTTCGGTGGGGATGCACTTGTAGGGCTTTAGCCTGCCAACAGCAATTTTCTTTGGTGGAAAAAACTAGGAGGAATGTGG-CCC-CTC--------GGGGTGTTATAGCCTCTTAGAAAATACACTGAAGGGGATTGAGGACTGCAGCAAATGCT-GGCGAAATAACTGGGTGCTTGTGTTAAGGAA-GTATAGAATTTCTGC-TTCGGGTGGTGCTA-TGCTCTAAGATGCAA-CTCGCTTAGACTA-T-------------------------------------------------------------------------------------------------------------TGGTATTCCTAAGTTTACCTTGAGAGATTGTTTCTTGACCAAGGATCTTGTTATGAATATTGTGATGTGGGTGCCCTCTTGGGATGGCTATATTCCCCCACCTGCTATTCTCAAACCCAAACCTATGTGGACAGGTAAACAGATTGTTTCCATGGTCATTCCTAATGGTATCAATTGTGAAACTACACACTCTACACACCCAGATGGTGAAACCACCTTGATTTCCCCTGGTGATACCCGTGTCATTATTGAAAACGGTGAATTGGTATGTGGTATTGTCTGTAAGAAGACTGTCGGTACCTCTGGTGGCGGCTTGATTCACACCATTGTTAATGAATTGGGCTCAGAGGCTGCAAAACTCTTCTTGAGTGGTACGCAACAAGTTGTCAATTATTGGTTGCTTCAAAATGGTTTTAGTATTGGTATTGGTGATACTATTGCCGATAAAACTTCCATGGCTGCTATTACCAATATTATTTCACAAGCTAAACAGCGTGTGCAAGAAGTTATCATTACTGCACAGCAGGATAAACTCGAAGTACAGCCTGGTATGACATTACGTGAATCGTTTGAGGCAAAAGTCAATCAAACATTGAATAAGGCTCGTGATGATGCTGGTAAAATGGCTCAGAACAGTTTGAAAGATGATAACAACGTCAAGCAGATGGTAACAGCTGGTTCCAAGGGTTCTTTTATTAATATTTCTCAAATGTCTGCTTGTGTCGGTCAACAAAA---------------------------------------------------------------------------------------------------------------------------------------------------------------------------------------------------
Backusella_pernambucensis_URM_7647     -------------A------AAACATTCTTACCCAAGAATTCTTAT----------------------------------------TTTGTACCGTGAAAAG-TTTTTTGTTATTGACCAGGGAT---GG-TTGGC----------CTCTCTTTTTTTTTTTTTTGAGGGCCTTC-----TGTCCCACGAGTGAAGCCATAGAGCCCGGT----------TGTTGCCCA-----ATGGAGCCA-GGCAGAATGGATGA--T-----------------ATTTA----CTCGA---------------GG-TCA----AGGGTTGGCCCAA-----------------------GCGGCCGGCCTATCT------GTTGATGGCCCCCCC----TTT--------------AGAACT-A-TTAGAAT------------TTTTATTATTT-GAGTGAC------AT--TTA---------TTATAAAGTGACT--AAAAACAACTTTCAACAATGGATCTCTAGGTTCTCGCATCGATGAAGAACGTAGCAAATTGCGATAACTAGTGTGAATTGCATTTTCAGTGAATCATCGAGTCTTTGAACGCATCTTGCACTTTAGGGATTTCCTCTAGAGTACGCCTGTTTCAGTGACAGAACGA-CCCCACGTCCTCCCC-----TTTTTTTTTTTTTTTTAGGAAGAAAAGGGATTG------------GGCGGAATTGACGAATTTGG------------------TTGATGC-------TATT--------CTACGGCTGGCCTTCCCTCTCTCTCCCTCTCTTGGGAGCGGGCGGGCGAGTGAGTCGTGTTTACCAAT-------------TAATT-TGAGTCTAATGCTAATCAACGGCT---ATTGGGTTCCGCCTAT--------------GGCTCAGCA-GGATTATATT---CTTGGCACTTTTT-------GATTT-----TTCTCAAA-AAG---CGGTT-GGGGATCTGTTTTGAGTTTGGGAGCTCAAAGTTGGAATCCGAC-TGCCCTAGGTAGTTGGAGTTGTAAACTGGAGAGGT--GTTTTCCAGGCGAGCCAAGCAAATAAGTCCTTTGGAACGGGGCATCATAGAGGGTGAGAATCCCGTCTTTGGCTTGAGCTATTCGTCTTTTG-TGATACACTTTCAAAGAGTCAGGTTGTTTGGGAATGCAGCCTAAATTGGGTGGTAAATCTCACCTAAAGCTAAATATTGGCGAGAGACCGATAGCGAACAAGTACCGTGAGG---GAAAGATGAAAAGAACTTTGAAAAGAGAGTTAAACAGTATGTGAAATTGTTGAAAGGGAACCGTTTGGAGCCAGACCGGCCGTTCTATAATCAATCTCTGCTTCGGTGGGGATGCACTTGTAGGACGTTGGCCTGCCAACAGCAATTTTGTCTGGTGGAAAAAACCAGGAGGAATGTGG-CCC-TTC--------GGGGTGTTATAGCCTCTTGGAAAATACACTGGATGGGATTGAGGACTGCAGCAAATGCTGGGCGAAATACCTGGGCGCTTGCGTTGAGGAC-GTGTAGAATCTCTGC-TTCGGGTGGTGCTA-CGCTCTAATGTGCAA-CTCGCCTAGATTA-TTTTCTA--TTTGCTTAGGTTGTTGGCTTAATGACTCTAAATGACCCCAAGCAAATTGTATCGCCTCAGTCCAACAAGCCCGTCATGGGTATCGTGCAGGATACGCTTTGTGGTATTCGTAAATTCACCTTGAGAGACTGCTTCATGACCAAGGATCTCGTCATGAATATTGTAATGTGGGTGCCCTCTTGGGACGGTTATATTCCTCCACCTGCTATTCTCAAACCCAAGCCCATGTGGACCGGTAAGCAGATCATCTCCATGGTCATTCCCAAAGGTATCAATTGTGAGACGACACATTCTACACACCCTGATGGTGAAACGACCTTGATCTCGCCTGGTGATACCCGTGTCATTATTGAAAACGGTGAATTGGTGTGTGGTATTGTCTGTAAAAAGACGGTCGGTACCTCTGGTGGCGGTTTGATCCACACCATCGTCAATGAATTGGGCTCAGAGGCTGCCAAGCTCTTCTTGAGTGGTACGCAGCAGGTCGTCAATTATTGGTTGCTTCAAAACGGTTTCAGTATTGGTATTGGTGATACTATTGCCGATAAGACTTCCATGGCTGCTATTACAAACATCATTTCACAGGCTAAACAGCGTGTACAGGAGGTCATCATCACTGCACAGCAGGATAAGCTCGAAGTACAACCTGGTATGACATTGCGTGAGTCCTTTGAAGCAAAGGTCAATCAAACATTGAATAAAGCTCGTGATGATGCCGGTAAAATGGCCCAAAACAGTTTAAAGGATGACAACAATGTCAAGCAAATGGTAACTGCTGGTTCCAAGGGTTCNTTCATCAACATTTCTCAAATGTCTGCCTGTGTCGGTCAGCAAAACGTCGAAGGTAAACGTATTCNTTATGGTTTCAAGTTCCGTACCCTGCCTCACTTCTCAAAGGATGATCACAGTCCTGAAAGTCGTGGTTTTGTCGAAAACTCATACTTGCGTGGTTTGACCCCAACAGAGTTCTTCTTCCACGCCATGGGTGGTCGTGAAGGTTTGATTGATACTGCCGTCAAGACAGCCGAAAC
Backusella_pernambucensis_URM_7648     ---------------------AACATTCTTACCCAAGAATTCTTAT----------------------------------------TTTGTACCGTGAAAAG-TTTTTTGTTATTGACCAGGGAT---GG-TTGGC----------CTCTCTTTTTTTTTTTTTTGAGGGCCTTT-----TGTCCCACGAGTGAAGCCATAGAGCCCGGT----------TGTTGCCCA-----ATGGAGCCA-GGCAGAATGGATGA--T-----------------ATTTA----CTCGA---------------GG-TCA----AGGGTTGGCCCAA-----------------------GCGGCCGGCCTATTT------GTTGATGGCACCCCC----TTT--------------AGAACT-A-TTAAAAT------------TTTTATTATCT-GAGTGAC------AT--TTA---------TTATAAAGTGACT--AAAAACAACTTTCAACAATGGATCTCTAGGTTCTCGCATCGATGAAGAACGTAGCAAATTGCGATAACTAGTGTGAATTGCATTTTCAGTGAATCATCGAGTCTTTGAACGCATCTTGCACTTTAGGGATTTCCTCTAGAGTACGCCTGTTTCAGTGACAGAACGA-CCCCCCGTCCTCCCC-----TTTTTTTTTTTTTTTTAGGAAGAAAAGGGATTG------------GGCGGAATTGACGAATTTGG------------------TTGATGC-------TATT--------CTACGGCTGGCCTTCCCTCTCTCTCCCTCTCTTGGGAGCGGGCGGGCGAGTGAGTCGTGTTTACCAAT-------------TAATT-TGAGTCTAATGCTAATCAACGGCT---ATTGGGTTCCGCCTAT--------------GGCTCAGCA-GGATTATATT---CTTGGCACTTTTT-------GATTT-----TTCTCAAA-AAG---CGGTT-GGGGATCTGTTTTGAGTTTGGGAGCTCAAAGTTGGAATCCGAC-TGCCCTAGGTAGTTGGAGTTGTAAACTGGAGAGGT--GTTTTCCAGGCGAGCCAAGCAAATAAGTCCTTTGGAACGGGGCATCATAGAGGGTGAGAATCCCGTCTTTGGCTTGAGCTATTCGTCTTTTG-TGATACACTTTCAAAGAGTCAGGTTGTTTGGGAATGCAGCCTAAATTGGGTGGTAAATCTCACCTAAAGCTAAATATTGGCGAGAGACCGATAGCGAACAAGTACCGTGAGG---GAAAGATGAAAAGAACTTTGAAAAGAGAGTTAAACAGTATGTGAAATTGTTGAAAGGGAACCGTTTGGAGCCAGACCGGCCGTTCTATAATCAATCTCTGCTTCGGTGGGGATGCACTTGTAGGACGTTGGCCTGCCAACAGCAATTTTGTCTGGTGGAAAAAACCAGGAGGAATGTGG-CCC-TTC--------GGGGTGTTATAGCCTCTTGGAAAATACACTGGATGGGATTGAGGACTGCAGCAAATGCTGGGCGAAATACCTGGGCGCTTGCGTTGAGGAC-GTGTAGAATCTCTGC-TTCGGGTGGTGCTA-CGCTCTAATGTGCAA-CTCGCCTAGATTA-TTTTCTA--TTTGCTTAGGTTGTTGGCTTAATGACTCTAAATGAC-----------------------------------------------------------GCTTTGTGGTATTCGTAAATTCACCTTGAGAGACTGCTTCATGACCAAGGATCTCGTCATGAATATTGTAATGTGGGTGCCCTCTTGGGACGGTTATATTCCTCCACCTGCTATTCTCAAACCCAAGCCCATGTGGACCGGTAAGCAGATCATCTCCATGGTCATTCCCAAAGGTATCAATTGTGAGACGACACATTCTACACACCCTGATGGTGAAACGACCTTGATCTCGCCTGGTGATACCCGTGTCATTATTGAAAACGGTGAATTGGTGTGTGGTATTGTCTGTAAAAAGACGGTCGGTACCTCTGGTGGCGGTTTGATCCACACCATCGTCAATGAATTGGGCTCAGAGGCTGCCAAGCTCTTCTTGAGTGGTACGCAGCAGGTCGTCAATTATTGGTTGCTTCAAAACGGTTTCAGTATTGGTATTGGTGATACTATTGCCGATAAGACTTCCATGGCTGCTATTACAAACATCATTTCACAGGCTAAACAGCGTGTACAGGAGGTCATCATCACTGCACAGCAGGATAAGCTCGAAGTACAACCTGGTATGACATTGCGTGAGTCCTTTGAAGCAAAGGTCAATCAAACATTGAATAAAGCTCGTGATGATGCCGGTAAAATGGCCCAAAACAGTTTAAAGGATGACAACAATGTCAAGCAAATGGTAACTGCTGGTTCCAAGGGTTCTNTCATCAACATTTCTCAAATGTCTGCCTGTGTCGGTCAGCAAAACGTNGAAGGTAAACGTATTCNTTNTGGTTTCAAGTTCCGTACCCTGCCTCANTTCTNAAAGGATNANCACAGTCCTGAAAGTCGTGGTTTTGTCGAAAACTCATACTTGCGTGGTTTGACCCCAACAGAGTTCTTCTTCCACGCCATGGGTGGTCGTGAAGGTTTGATTGATACNGCCGTCAAGACAGCCGAAAC
Backusella_psychrophila_UoMAU55        ------------------------------------------------------------------------------------------TACTGTGAAAAG--TTTTTGTTTTTGACCTGGGCT---TA-TTGTC--------------------------TGTAAAAAGACTT-----TAGCCCAAAAGTGTGGCCATATAA-CCCGT----------TTTCGCCCA-----ATAGAGCGA-GGTAGAATGGATGA--T-----------------ATTCA----CTTTA-------TTTTTTAAGG-TCA----AGCGT----ACTGTTATG-----------------------GTACGTATCT------GTTGA-GGCACAAACTATTTTT---TTTATACTAGAAAAAAT-A-TTGAATC---TATAATTATTTTATATATCT-GAGTGAC------ATTATTA---------TTATAAAGTTAAAT--AAAACAACTTTCAACAATGGATCTCTAGGTTCTCGCATCGATGAAGAACGTAGCAAATTGCGATAACTARTGTGAATTGCATTTTCAGTGAATCATCGAGTCTTTGAACGCAYCTTGCACTTTAGGGATTTCCTCTAGAGTACGCCTGTTTCAGTGACAGAAAGA-CCCCACGCCCTCACA---TTTTNTNATTGTTTG--------------------------------GGCGGAATTGACTGACTGGG-----------------------------------------------------------------TTAAACCATCTGGCTTTACGGCTAGTAGGTGCCTAGT-----------------------GGGTT-CAAGTTTTCT------AAAAGGCT-AGTCTGTCTTCCATAAGT--------------------GGG-CACACATATTC--CTTATATCCTTTT-------GAAATTAAAAACCTCAAA-AAG---ACAT--TAGAATATCCATGGGACTGGA-AGCTCAAAGTTGGAATCCGTC-TGCCCTAGGTAGTTGGAGTTGTAAACTGGAGAAGT--GTTTTCCAGGCGAGCCAAGCGAATAAGTCCTTTGGAACGGGGCATCATAGAGGGTGAGAATCCCGTCTTTGGCTTGAGCTATTCGTCTATTG-CGATACACTTTCAAAGAGTCAGGTTGTTTGGGAATGCAGCCTAAATTGGGTGGTAAATCTCACCTAAAGCTAAATATTGGCGAGAGACCGATAGCGAACAAGTACCGTGAGG---GAAAGATGAAAAGAACTTTGAAAAGAGAGTTAAACAGTATGTGAAATTGTTGAAAGGGAACCGTTTGGAGCCAGACCGGCCGTTCTATAATCAATCTCTGCCTCGGTGGGGATGCACTTGTAGGGCGTTGGCCTGCCAACAGCAATTTTGTCTGATGGAAAAAACCAGGAGGAATGTGG-CCC-TTC--------GGGGTGTTATAGCCTTTTGGAAAATACATTGGATGGGATTGAGGACTGCAGTAAATGCCGGGCGAAATACCTGGGCGCTTGTGTTGATGAA-GTGTAGAATCTCTGCTTTTAGGTGGTGCTA-CGCTCTGATGTGCAA-CTCGCTTAGACTA-T------------------------------------------------------------------------------------------------------------------------------------------------------------------------------------------------------------------------------------------------------------------------------------------------------------------------------------------------------------------------------------------------------------------------------------------------------------------------------------------------------------------------------------------------------------------------------------------------------------------------------------------------------------------------------------------------------------------------------------------------------------------------------------------------------------------------------------------------------------------------------------------------------------------------------------------------------------------------------------------------------------------------------------------------------------------------------N
Backusella_recurva_CBS_196_71          ATCATTAAATAATG------AAAGGTTTCTAGTATTTTTTACTAT-----------------------------TGCCTTAACATCCTTTTACTGTGAAACG--TTTTTTATATTAACCCTGGGT---GG-TTGAT-----------------------GGCTTCTGTCATCTTC------TGCCCAC-AGTGT----ATATTG----TTGACCTGCTCTTTTCGTTC------ATAGAGTC--AGCTTTATATTTTGGGA-----------------AACCAAAGACACTG------------TGAGG-TTA----AGGGA----GCCGTATA------------------------GCTCTTATCT------A-TGA-GGCGAAA-----------------------AAATTG-AATAGAAAT---------GAATTAATTTATCT-GAGTGAA------ATAATAA-------------AAAGTTT-----AAAACAACTTTCAACAATGGATCTCTAGGTTCTCGCATCGATGAAGAACGTAGCAAATTGCGATAACTAGTGTGAATTGCATTTTCAGTGAATCATCGAGTCTTTGAACGCATCTTGCACTTTAGGGCATTCC-CTAGAGTACGCCTGTTTCAGTAACAGAAAGA-CCCCTCGTCCTAAAA-------TTTTTTTTTTG--------------------------------GACGGATTTGACTAGTTGGG--------------------------------TACA-------------------------------------TCTTTTGATGAATT--------------------------------------CAATT-CAAGTCTAAT---AATTGATGACTTATATTGACTATA--------------------AGCTTGATT-TACAGGTATCAA-CTTGTATCTTTTT-------GA---------TATCATT-AGG---ATAT--AAGGCCTTGAATAAAGTTGTTAAGCTCAAAGTTGGAATCCGGT-TGCCCTAGGTAATTGGAGTTGTAAACTGGAGAGGC--GTTTTCCAGGCAAACCAAGCAAATAAGTCCTTTGGAACAGGGCATCATAGAGGGTGAGAATCCCGTCTTTGGCTTGAGT-ATT-GTCTTTTG-TGATACGCTTTCAAAGAGTCAGGTTGTTTGGGAATGCAGCCTAAATTGGGTGGTAAATCTCACCTAAAGCTAAATATTGGCGAGAGACCGATAGCGAACAAGTACCGTGAGG---GAAAGATGAAAAGAACTTTGAAAAGAGAGTTAAACAGTATGTGAAATTGTTGAAAGGGAACCGTTTGGAGCCAGACTGGCTGCTCTATAATCAATCTCTGCTTCGGTAGGGATGCACTTGTAGGGCTTTGGCCTGCCAACAGCAATTTTTTCTGAAGGAAAAAACTAGAAGGAATGTGG-CCC-CTC--------GGGGTGTTATAGCCTTTTAGAAAATACTTTGGAAGGGATTGAGGACTGCAGCAGATGCT-GGCGAAATATATAGGTGCTTGTATTGAGGAA-GTGTAGAATTTCTGC-TTCGGGTGGTGCTA-CGCTCTAATGTGCAA-CTCGCTTAGACTA-TTTTCTA--TCTGCTTAGGTTGTTGGCTT-ATGACTCTAA-TGAC----------------------------------------------------------------------------------------------------------------------------------------------------------------------------------------------------------------------------------------------------------------------------------------------------------------------------------------------------------------------------------------------------------------------------------------------------------------------------------------------------------------------------------------------------------------------------------------------------------------------------------------------------------------------------------------------------------------------------------------------------------------------------------------------------------------------------------------------------------------------------------------------------------------------------------------------------------------------------------------------------------------------------------N
Backusella_recurva_CBS_318_52          ATCATTAAATAATG------AAAGGTTTATAGTTTCTTGCTATA-------------------------------GCCTTAACATCCTTTTACTGTGAAACG--TTTTTTATATTGACCCTGGGT---GG-TTGGT-----------------------GGCTTCTGTCATCTTC-----C-GCCCAC-AGTGT----ATATTG----TTGGCCTGCTCTTTTCGTTC------ATAGAGCC--AACTTTATATTTGGGAA-----------------ACCAAAGCACTGCG--------------AGA-TCA----AGGGA----GCCGTATTA-----------------------GCTCTTATCT------A-TGA-GACGAAA-----------------------AAATTG-AATAGAAAT---------GAATTAATTTATCT-GAGTGAA------ATAATAA-------------AAAGTTT-----AAAACAACTTTCAACAATGGATCTCTAGGTTCTCGCATCGATGAAGAACGTAGCAAATTGCGATAACTAGTGTGAATTGCATTTTCAGTGAATCATCGAGTCTTTGAACGCATCTTGCACTTTAGGGCATTCC-CTAGAGTACGCCTGTTTCAGTAACAGAAAGA-CCCCTCGTCCTAAAA------TTTTTTTTTTTG--------------------------------GACGGATTTGACTAGTTGGG--------------------------------TACA-------------------------------------TCTTTATGATGAATT-------------------------------------CAATT-CAAGTCTAAT---AATTGATGACTTATATTGACTATA--------------------AGCTTGATT-TACAGGTATCAA-CTTGTATCTTTTT-------GA---------TATCATT-AGG---ATAT--GAGGCCTTGAATTAAGTTGCTAAGCTCAAAGTTGGAATCCGGT-TGCCCTAGGTAATTGGAGTTGTAAACTGGAGAGGC--GTTTTCCAGGCAAACCAAGCAAATAAGTCCTTTGGAACAGGGCATCATAGAGGGTGAGAATCCCGTCTTTGGCTTGAGT-ATT-GTCTTTTG-TGATACGCTTTCAAAGAGTCAGGTTGTTTGGGAATGCAGCCTAAATTGGGTGGTAAATCTCACCTAAAGCTAAATATTGGCGAGAGACCGATAGCGAACAAGTACCGTGAGG---GAAAGATGAAAAGAACTTTGAAAAGAGAGTTAAACAGTATGTGAAATTGTTGAAAGGGAACCGTTTGGAGCCAGACTGGCTGCTCTATAATCAATCTCTGCTTCGGTAGGGATGCACTTGTAGGGCTTTGGCCTGCCAACAGCAATTTTTTCTGAAGGAAAAAACTAGAAGGAATGTGG-CCC-CTC--------GGGGTGTTATAGCCTTYTAGAAAATACTTTGGAAGGGATTGAGGACTGCAGCAGATGCT-GGCGAAATATATAGGTGCTTGTATTGAGGAA-GTGTAGAATTTCTGC-TTCGGGTGGTGCTA-CGCTCTAATGTGCAA-CTCGCTTAGACTA-TTTTCTA--TCTGCTTAGGTTGTTGGCTTAATGACTCTAA-TGACCCTAAACAAATTGTTTCTCCTCAGTCAAATAAACCGGTCATGGGTATTGTGCAGGATACGCTTTGTGGTATTCGTAAGTTTACGTTGAGAGACTGTTTCCTGACGAAGGATCTCGTTATGAATATTGTCATGTGGGTTCCTTCTTGGGATGGTTATATTCCTCCACCTGCTATTCTTAAACCTAAGCCCATGTGGACTGGTAAACAGATTATTTCCATGGTCATCCCTTCTGGCATCAATTGTGAGACCACTCACTCTACACATCCGGATGGTGAGACCACATTGATCTCTCCAGGTGATACCCGTGTCATTATTGAGAACGGTGAGTTGGTCTGTGGTATTGTTTGTAAGCGTACTGTTGGTACCTCTGGTGGTGGTTTGATTCACACCATTGTCAACGAATTGGGTTCAGAGGCTGCAAAGCTCTTCTTGAGTGGTACACAGCAGGTTGTCAATTATTGGTTACTTCAAAACGGTTTCAGTATTGGTATTGGTGATACCATTGCCGATAAAGTGTCCATGGCTACCATCACCAATATTATTTCACAGGCCAAACAGCGTGTGCAAGAGGTCATTATCACGGCTCAACAGGATAAATTGGAAGTTCAACCTGGTATGACCTTGCGTGAATCTTTTGAAGCCAAGGTCAATCAAACATTGAACAAGGCTCGTGATGATGCTGGTAAGATGGCCCAGAACAGTTTGAAGAATGATAACAATGTCAAGCAAATGGTAATCGCCGGTTCCAAGGGTTCTTTCATTAATATCTCTCAAATGTCTGCTTGTGTCGGTCAACAAAACGTCGAAGGTAAACGTATTCCTTATGGTTTCAAGTTCCGTACTTTGCCTCATTTCTCAAAGGATGATCACAGTCCTGAAAGTCGTGGTTTCGTCGAAAACTCGTACTTGCGTGGTTTGACCCCTACTGAATTCTTCTTCCACGCTATGGGTGGTCGTGAAGGTTTGATTGATACTGCTGTCAAGACTGCCGAAAC
Backusella_solicola_MFLUCC_22_0067     --CATTAAATAATG------ATGG---TTTAGCCTTTCTCCCTAAAAAAGAGAAAGGTTAAG------------CTTTAATCCATCTTTTTACTGTGAAACG--TTTTTTATTTTGACCCTGGGT---GG-TTGAC-----------------------------GCAAGTCTTC-----T-GCCCAAGAGTGTTGCCATATAG-ACAGTGTTG-CCCTATTTCGTTC------ATAGAGCT--GTCATAATGGATGATTT-----------------ATTCA----CTCTT---------CGTTTAGG-TCAAGGGAGCGT----------------------------------AAGCTCTTATCT------A-TGA-GGCGAAATG----TTT--------------AGAACT-A-TTTGAAT----------------TTTATCT-GAGTGAC------AT--TAA---------TAATAAAGTTA-----AAAACAACTTTCAACAATGGATCTCTAGGTTCTCGCATCGATGAAGAACGTAGCAAATTGCGATAACTAGTGTGAATTGCATTTTCAGTGAATCATCGAGTCTTTGAACGCATCTTGCACTCTAGGGTATTCC-CTAGAGTACGCCTGTTTCAGTGACAGAAAGA-CCCCTCGCCCCTCAA-------TTTTATTGTTG-----------------------------AAGGACGGATTTGACTAGTTGGAC-------------------------------CTTT-------------------------------------TTTTCCCCTCAAAAGGAGAAGAAAGAC-------------------------TAATT-AAAGTCTAAT---AACTAATGGCTTATTTTGATTAATA-------------------GGCTCTATA-CA---GGATTAC-CTTGTATCTTTTT-------GA--------TTTTCATT-AGG---ATAT----AAGTCTATATGGAGTTTGAGAGCTCAAAGTTGGAATCCGGT-TGCCCTAGGTAATTGGAATTGTAAACTGGAGAGGT--GTTTTCCAGGCGAGCCAAGCAAATAAGTCCTTTGGAACAGGGCATCATAGAGGGTGAGAATCCCGTCTTTGGCTTGAGC-ATT-GCCTTTTG-CGATACACTTTCAAAGAGTCAGGTTGTTTGGGAATGCAGCCTAAATTGGGTGGTAAATCTCACCTAAAGCTAAATATTGGCGAGAGACCGATAGCGAACAAGTACCGTGAGG---GAAAGATGAAAAGAACTTTGAAAAGAGAGTTAAACAGTATGTGAAATTGTTGAAAGGGAACCGTTTGGAGCCAGACCGGCTGTTCTATAATCAATCTCTGCTTCGGTAGGGATGCACTTGTAGGGCTTTAGCCTGCCAACAGCAATTTTCTTTGGTGGAAAAAACTAGAAGGAATGTGG-CCT-CTC--------GGGGTGTTATAGCCTTTTAGAAAATACACTGGAGGGGATTGAGGACTGCAGCAAATGCT-GGCGAAATAACTGGGTGCTTGTGTTAAGGAA-GTATAGAATTTCTGC-TTCGGGTGGTGCTA-TGCTCTAAGATGCAA-CTCGCTTAGACTA-TTTTCTA--TTTGCTTAGGTTGTTGGCTTAATGACTCTAAATGAC----------------------------------------------------------------------------------------------------------------------------------------------------------------------------------------------------------------------------------------------------------------------------------------------------------------------------------------------------------------------------------------------------------------------------------------------------------------------------------------------------------------------------------------------------------------------------------------------------------------------------------------------------------------------------------------------------------------------------------------------------------------------------------------------------------------------------------------------------------------------------------------------------------------------------------------------------------------------------------------------------------------------------------N
Backusella_sp1_HZ105                   --------ATAAAA------TAAAATTCTGACCCAGAATTCTTA-----------------------------------------TTTTGTACCGTGAAAAG--TTTTTGTTATTGACCAGGGAT---GG-TTGGC---------------CACTCTCTTTTGAGGGGGGTCTTC-----TGTCCCACGAGTGTTGCCATACAG-CCGGT----------TTTCGCCCA-----ATAGAGCCT-GGCATAATGGATGA--T-----------------ATTTA----CTCGA---------------GG-TCA----AGGGTTGGCCCATT----------------------GCGGCCGGCCTATCT------GTTGATGGCACCCCC----TTT--------------AGAACT-A-TAAGAAT------------TATTATTATCT-GAGTGAC------AT--TTA---------TTATAAAGTAAAT---AAAACAACTTTCAACAATGGATCTCTAGGTTCTCGCATCGATGAAGAACGTAGCAAATTGCGATAACTAGTGTGAATTGCATTTTCAGTGAATCATCGAGTCTTTGAACGCATCTTGCACTTTAGGGATTTCCTCTAGAGTACGCCTGTTTCAGTGACAGAACGA-CCCCACGTCCTCCCC-------CTTTTTTTTGA------------AGGTGTTG------------GGCGGAATTGACAAATTTGG----------------------------------------------------------------------------------------------------------------------------------------TTGATGCTATTCTACGGCT-------------------------------------------------------------GCCTTTCC-----------------TTCTCG---GGG------------------------------GAGCTCAAAGTTGGAATCCGGC-TGCCCTAGGTAGTTGGAGTTGTAAACTGGAGAGGT--GTTTTCCAGGCGAGCCAAGCAAATAAGTCCTTTGGAACGGGGCATCATAGAGGGTGAGAATCCCGTCTTTGGCTTGAGCTATTCGCCTTTTG-CGATACACTTTCAAAGAGTCAGGTTGTTTGGGAATGCAGCCTAAATTGGGTGGTAAATCTCACCTAAAGCTAAATATGGGCGAGAGACCGATAGCGAACAAGTACCGTGAGG---GAAAGATGAAAAGAACTTTGAAAAGAGAGTTAAACAGTATGTGAAATTGTTGAAAGGGAACCGTTTGGAGCCAGACCGGCCGTTCTATAATCAATCTCTGCCTCGGTGGGGATGCACTTGTAGGACGTTGGCCTGCCAACAGCAATTTTGTCTGGTGGAAAAAACCAGGAGGAATGTGG-CCC-CTC--------GGGGTGTTATAGCCTCCCGGAAAATACATCGGACGGGATTGAGGACTGCAGTAAATGCCAGGCGAAATACCTGGGCGCTTGTGTTGAGGAC-GTGTAGAATCTCTGC-TTCGGGTGGTGCTA-CGCTCTAATGTGCAA-CTCGCCTAGATTA-TTTTCTA--TTTGCTTAGGTTGTTGGCTTAATGACTCTAAATGAC----------------------------------------------------------------------------------------------------------------------------------------------------------------------------------------------------------------------------------------------------------------------------------------------------------------------------------------------------------------------------------------------------------------------------------------------------------------------------------------------------------------------------------------------------------------------------------------------------------------------------------------------------------------------------------------------------------------------------------------------------------------------------------------------------------------------------------------------------------------------------------------------------------------------------------------------------------------------------------------------------------------------------------N
Backusella_sp1_HZ141                   -------AATAAAA------TAAAATTCTGACCCAGAATTCTTA-----------------------------------------TTTTGTACCGTGAAAAG--TTTTTGTTATTGACCAGGGAT---GG-TTGRC---------------CACTCTCTTTTGAGGGGGGTCTTC-----TGTCCCACGAGTGTTGCCATACAG-CCGGT----------TTTCGCCCA-----ATAGAGCCT-GGCATAATGGATGA--T-----------------ATTTA----CTCGA---------------GG-TCA----AGGGTTGGCCCATT----------------------GCGGCCGGCCTATCT------GTTGATGGCACCCCC----TTT--------------AGAACT-A-TAAGAAT------------TATTATTATCT-GAGTGAC------AT--TTA---------TTATAAAGTAAAT---AAAACAACTTTCAACAATGGATCTCTAGGTTCTCGCATCGATGAAGAACGTAGCAAATTGCGATAACTAGTGTGAATTGCATTTTCAGTGAATCATCGAGTCTTTGAACGCATCTTGCACTTTAGGGATTTCCTCTAGAGTACGCCTGTTTCAGTGACAGAACGA-CCCCACGTCCTCCCC-------CTTTTTTTTGA------------AGGTGTTG------------GGCGGAATTGACAAATTTGG------------------TTGATGC-------TATT--------CTACGGCTGCCTTTCCTTCT----------------------CGGGGGGGTGGGTCGTGTTTACCGAT-------------TAATT-TGAGTCTAATGCAAATCAACGGCT---ATTGGGTTCCTCCTAT--------------GGCTCAGCA-GG-ATATATT---CTTGTCACTTTTT-------GATTT-----TTCTCAAA-AAG---AGGTT-AGGGATCTGTGTGAGCT----GAGCTCAAAGTTGGAATCCGGC-TGCCCTAGGTAGTTGGAGTTGTAAACTGGAGAGGT--GTTTTCCAGGCGAGCCAAGCAAATAAGTCCTTTGGAACGGGGCATCATAGAGGGTGAGAATCCCGTCTTTGGCTTGAGCTATTCGCCTTTTG-CGATACACTTTCAAAGAGTCAGGTTGTTTGGGAATGCAGCCTAAATTGGGTGGTAAATCTCACCTAAAGCTAAATATGGGCGAGAGACCGATAGCGAACAAGTACCGTGAGG---GAAAGATGAAAAGAACTTTGAAAAGAGAGTTAAACAGTATGTGAAATTGTTGAAAGGGAACCGTTTGGAGCCAGACCGGCCGTTCTATAATCAATCTCTGCCTCGGTGGGGATGCACTTGTAGGACGTTGGCCTGCCAACAGCAATTTTGTCTGGTGGAAAAAACCAGGAGGAATGTGG-CCC-CTC--------GGGGTGTTATAGCCTCCCGGAAAATACATCGGACGGGATTGAGGACTGCAGTAAATGCCAGGCGAAATACCTGGGCGCTTGTGTTGAGGAC-GTGTAGAATCTCTGC-TTCGGGTGGTGCTA-CGCTCTAATGTGCAA-CTCGCCTAGATTA-TTTTCTA--TTTGCTTAGGTTGTTGGCTTAATGACTCTAAATGAC----------------------------------------------------------------------------------------------------------------------------------------------------------------------------------------------------------------------------------------------------------------------------------------------------------------------------------------------------------------------------------------------------------------------------------------------------------------------------------------------------------------------------------------------------------------------------------------------------------------------------------------------------------------------------------------------------------------------------------------------------------------------------------------------------------------------------------------------------------------------------------------------------------------------------------------------------------------------------------------------------------------------------------N
Backusella_sp1_HZ195                   -------------------------TTCTGACCCAGAATTCTTA-----------------------------------------TTTTGTACCGTGAAAAG--TTTTTGTTATTGACCAGGGAT---GG-TTGGC---------------CACTCTCTTTTGAGGGGGGTCTTC-----TGTCCCACGAGTGTTGCCATACAG-CCGGT----------TTTCGCCCA-----ATAGAGCCT-GGCATAATGGATGA--T-----------------ATTTA----CTCGA---------------GG-TCA----AGGGTTGGCCCATT----------------------GCGGCCGGCCTATCT------GTTGATGGCACCCCC----TTT--------------AGAACT-A-TAAGAAT------------TATTATTATCT-GAGTGAC------AT--TTA---------TTATAAAGTAAAT---AAAACAACTTTCAACAATGGATCTCTAGGTTCTCGCATCGATGAAGAACGTAGCAAATTGCGATAACTAGTGTGAATTGCATTTTCAGTGAATCATCGAGTCTTTGAACGCATCTTGCACTTTAGGGATTTCCTCTAGAGTACGCCTGTTTCAGTGACAGAACGA-CCCCACGTCCTCCCC------------------------------------------------------------------------------------------------------------------------------------------------------------------------------------------------------------------------------------------------------------------------------------------------CTTTTT-----------------------------------------------------------GAGCTCAAAGTTGGAATCCGGC-TGCCCTAGGTAGTTGGAGTTGTAAACTGGAGAGGT--GTTTTCCAGGCGAGCCAAGCAAATAAGTCCTTTGGAACGGGGCATCATAGAGGGTGAGAATCCCGTCTTTGGCTTGAGCTATTCGCCTTTTG-CGATACACTTTCAAAGAGTCAGGTTGTTTGGGAATGCAGCCTAAATTGGGTGGTAAATCTCACCTAAAGCTAAATATGGGCGAGAGACCGATAGCGAACAAGTACCGTGAGG---GAAAGATGAAAAGAACTTTGAAAAGAGAGTTAAACAGTATGTGAAATTGTTGAAAGGGAACCGTTTGGAGCCAGACCGGCCGTTCTATAATCAATCTCTGCCTCGGTGGGGATGCACTTGTAGGACGTTGGCCTGCCAACAGCAATTTTGTCTGGTGGAAAAAACCAGGAGGAATGTGG-CCC-CTC--------GGGGTGTTATAGCCTCCCGGAAAATACATCGGACGGGATTGAGGACTGCAGTAAATGCCAGGCGAAATACCTGGGCGCTTGTGTTGAGGAC-GTGTAGAATCTCTGC-TTCGGGTGGTGCTA-CGCTCTAATGTGCAA-CTCGCCTAGATTA-TTTTCTA--TTTGCTTAGGTTGTTGGCTTAATGACTCTAAATGAC----------------------------------------------------------------------------------------------------------------------------------------------------------------------------------------------------------------------------------------------------------------------------------------------------------------------------------------------------------------------------------------------------------------------------------------------------------------------------------------------------------------------------------------------------------------------------------------------------------------------------------------------------------------------------------------------------------------------------------------------------------------------------------------------------------------------------------------------------------------------------------------------------------------------------------------------------------------------------------------------------------------------------------N
Backusella_sp1_HZ286                   -----TTAATAAAA------TAAAATTCTGACCCAGAATTCTTA-----------------------------------------TTTTGTACCGTGAAAAG--TTTTTGTTATTGACCAGGGAT---GG-TTGGC---------------CACTCTCTTTTGAGGGGGGTCTTC-----TGTCCCACGAGTGTTGCCATACAG-YCGGT----------TTTCGCCCA-----ATAGAGCCT-GRCATAATGGATGA--T-----------------ATTTA----CTCGA---------------GG-TCA----AGGGTTGGCCCWTT----------------------GCGGCCGGCCTATCT------GTTGATGGCA-------------------------------------------------------------------------------------------------------------------------------------------------------------------------------------------------------------------------------------------------------------------------------------CCCC------------------------------------------------------------------------------------------------------------------------------------------------------------------------------------------------------------------------------------------------------------------------------------------------------------CTTTA-----------------------------------------------------------GAGCTCAAAGTTGGAATCCGGC-TGCCCTAGGTAGTTGGAGTTGTAAACTGGAGAGGT--GTTTTCCAGGCGAGCCAAGCAAATAAGTCCTTTGGAACGGGGCATCATAGAGGGTGAGAATCCCGTCTTTGGCTTGAGCTATTCGCCTTTTG-CGATACACTTTCAAAGAGTCAGGTTGTTTGGGAATGCAGCCTAAATTGGGTGGTAAATCTCACCTAAAGCTAAATATGGGCGAGAGACCGATAGCGAACAAGTACCGTGAGG---GAAAGATGAAAAGAACTTTGAAAAGAGAGTTAAACAGTATGTGAAATTGTTGAAAGGGAACCGTTTGGAGCCAGACCGGCCGTTCTATAATCAATCTCTGCCTCGGTGGGGATGCACTTGTAGGACGTTGGCCTGCCAACAGCAATTTTGTCTGGTGGAAAAAACCAGGAGGAATGTGG-CCC-CTC--------GGGGTGTTATAGCCTCCCGGAAAATACACTGGACGGGATTGAGGACTGCAGTAAATGCCAGGCGAAATACCTGGGCGCTTGTGTTGAGGAC-GTGTAGAATCTCTGC-TTCGGGTGGTGCTA-CGCTCTAATGTGCAA-CTCGCCTAGATTA-TTTTCTA--TTTGCTTAGGTTGTTGGCTTAATGACTCTAAATGAC----------------------------------------------------------------------------------------------------------------------------------------------------------------------------------------------------------------------------------------------------------------------------------------------------------------------------------------------------------------------------------------------------------------------------------------------------------------------------------------------------------------------------------------------------------------------------------------------------------------------------------------------------------------------------------------------------------------------------------------------------------------------------------------------------------------------------------------------------------------------------------------------------------------------------------------------------------------------------------------------------------------------------------N
Backusella_sp1_HZ365                   ----TTAAATAAAA------TAAAATTCTGACCCAGAATTCTTA-----------------------------------------TTTTGTACCGTGAAAAG--TTTTTGTTATTGACCAGGGAT---GG-TTGGC---------------CACTCTCTTTTGAGGGGGGTCTTC-----TGTCCCACGAGTGTTGCCATACAG-CCGGT----------TTTCGCCCA-----ATAGAGCCT-GGCATAATGGATGA--T-----------------ATTTA----CTCGA---------------GG-TCA----AGGGTTGGCCCATT----------------------GCGGCCGGCCTATCT------GTTGATGGCACCCCC----TTT--------------AGAACT-A-TAAGAAT------------TATTATTATCT-GAGTGAC------AT--TTA---------TTATAAAGTAAAT---AAAACAACTTTCAACAATGGATCTCTAGGTTCTCGCATCGATGAAGAACGTAGCAAATTGCGATAACTAGTGTGAATTGCATTTTCAGTGAATCATCGAGTCTTTGAACGCATCTTGCACTTTAGGGATTTCCTCTAGAGTACGCCTGTTTCAGTGACAGAACGA-CCCCACGTCCTCCCC-------CTTTTTTTTTG-----------AAGGTGTTG------------GGCGGAATTGACAAATTTGG----------------------------------------------------------------------------------------------------------------------------------------TTGATGCTATTCTACGGCT-------------------------------------------------------------GCCTTTCC-----------------TTCTCGGG-GGG--------------------TGGGT-----GAGCTCAAAGTTGGAATCCGGC-TGCCCTAGGTAGTTGGAGTTGTAAACTGGAGAGGT--GTTTTCCAGGCGAGCCAAGCAAATAAGTCCTTTGGAACGGGGCATCATAGAGGGTGAGAATCCCGTCTTTGGCTTGAGCTATTCGCCTTTTG-CGATACACTTTCAAAGAGTCAGGTTGTTTGGGAATGCAGCCTAAATTGGGTGGTAAATCTCACCTAAAGCTAAATATGGGCGAGAGACCGATAGCGAACAAGTACCGTGAGG---GAAAGATGAAAAGAACTTTGAAAAGAGAGTTAAACAGTATGTGAAATTGTTGAAAGGGAACCGTTTGGAGCCAGACCGGCCGTTCTATAATCAATCTCTGCCTCGGTGGGGATGCACTTGTAGGACGTTGGCCTGCCAACAGCAATTTTGTCTGGTGGAAAAAACCAGGAGGAATGTGG-CCC-CTC--------GGGGTGTTATAGCCTCCCGGAAAATACATCGGACGGGATTGAGGACTGCAGTAAATGCCAGGCGAAATACCTGGGCGCTTGTGTTGAGGAC-GTGTAGAATCTCTGC-TTCGGGTGGTGCTA-CGCTCTAATGTGCAA-CTCGCCTAGATTA-TTTTCTA--TTTGCTTAGGTTGTTGGCTTAATGACTCTAAATGAC----------------------------------------------------------------------------------------------------------------------------------------------------------------------------------------------------------------------------------------------------------------------------------------------------------------------------------------------------------------------------------------------------------------------------------------------------------------------------------------------------------------------------------------------------------------------------------------------------------------------------------------------------------------------------------------------------------------------------------------------------------------------------------------------------------------------------------------------------------------------------------------------------------------------------------------------------------------------------------------------------------------------------------N
Backusella_sp1_HZ69                    -------------------------------------------------------------------------------------TTTTGTACCGTGAAAAG--TTTTTGTTATTGACCAGGGAT---GG-TTGGC--------------CACTTCTCTTTTGAGGGGGGTCTTC-----TGTCCCACGAGTGTTGCCATACAG-CCGGT----------TTTCGCCCA-----ATAGAGCCT-GGCATAATGGATGA--T-----------------ATTTA----CTCGA---------------GG-TCA----AGGGTTGGCCCATT----------------------GCGGCCGGCCTATCT------GTTGATGGCACCCCC----TTT--------------AGAACT-A-TAAGAAT------------TATTATTATCT-GAGTGAC------AT--TTA---------TTATAAAGTAAAT---AAAACAACTTTCAACAATGGATCTCTAGGTTCTCGCATCGATGAAGAACGTAGCAAATTGCGATAACTAGTGTGAATTGCATTTTCAGTGAATCATCGAGTCTTTGAACGCATCTTGCACTTTAGGGATTTCCTCTAGAGTACGCCTGTTTCAGTGACAGAACGA-CCCCACGTCCTCCCC--------CTTTTTTTTGAAGGTGTTG-----------------------GGCGGAATTGACAAATTTGG------------------TTGATGC-------TATT--------CTACGGCTGCCTTTCCTTCTC----------------------GGGTGGGTGGGTCGTGTTTACCGAT-------------TAATT-TGAGTCTAATGCAAATCAACGGCT---ATTGGGTTCCTCCTAT--------------GGCTCAGCA--GGATATATT---CTTGTCACTTTTT-------GATTT-----TTCTCAAA-AAG---AGGTT-AGGGATCTGTGTGAGCTTGGAGAGCTCAAAGTTGGAATCCGGC-TGCCCTAGGTAGTTGGAGTTGTAAACTGGAGAGGT--GTTTTCCAGGCGAGCCAAGCAAATAAGTCCTTTGGAACGGGGCATCATAGAGGGTGAGAATCCCGTCTTTGGCTTGAGCTATTCGCCTTTTG-CGATACACTTTCAAAGAGTCAGGTTGTTTGGGAATGCAGCCTAAATTGGGTGGTAAATCTCACCTAAAGCTAAATATGGGCGAGAGACCGATAGCGAACAAGTACCGTGAGG---GAAAGATGAAAAGAACTTTGAAAAGAGAGTTAAACAGTATGTGAAATTGTTGAAAGGGAACCGTTTGGAGCCAGACCGGCCGTTCTATAATCAATCTCTGCCTCGGTGGGGATGCACTTGTAGGACGTTGGCCTGCCAACAGCAATTTTGTCTGGTGGAAAAAACCAGGAGGAATGTGG-CCC-CTC--------GGGGTGTTATAGCCTCCCGGAAAATACATCGGACGGGATTGAGGACTGCAGTAAATGCCAGGCGAAATACCTGGGCGCTTGTGTTGAGGAC-GTGTAGAATCTCTGC-TTCGGGTGGTGCTA-CGCTCTAATGTGCAA-CTCGCCTAGATTA-TTTTCTA--TTTGCTTAGGTTGTTGGCTTAATGACTCTAAATGACCCCAAGCAAATTGTATCGCCTCAGTCCAACAAGCCCGTCATGGGTATTGTGCAGGATACGCTTTGTGGTATTCGTAAATTCACCTTGAGAGACTGCTTCATGACCAAGGATCTCGTCATGAATATTGTGATGTGGGTGCCCTCTTGGGACGGTTATATTCCTCCGCCTGCTATTCTCAAACCCAAGCCCATGTGGACCGGTAAGCAGATCATCTCCATGGTCATTCCCAGCGGTATCAATTGTGAGACGACACATTCTACACACCCTGATGGTGAAACCACCTTGATCTCGCCTGGTGATACCCGTGTCATTATTGAAAACGGTGAATTGGTGTGTGGTATTGTCTGTAAAAAGACAGTCGGTACCTCTGCTAGCGGCTTGATTCACACCATCGTCAATGAATTGGGCTCAGAGGCTGCCAAGCTCTTCTTGAGTGGTACCCAGCAGGTCGTCAATTATTGGTTGCTTCAAAACGGTTTCAGTATTGGTATTGGTGATACTATTGCCGATAAAACTTCCATGGCTGCTATTACAAATATCATTTCACAGGCTAAACAGCGTGTACAGGAAGTCATCATCACTGCACAGCAGGATAAGCTCGAAGTACAACCTGGTATGACATTGCGTGAGTCCTTTGAAGCAAAGGTCAATCAAACATTGAATAAGGCTCGTGATGATGCCGGTAAAATGGCTCAAAACAGTTTAAAGGATGACAACAATGTCAAACAAATGGTAACTGCTGGTTCCAAGGGTTCCTTCATCAACATTTCTCAAATGTCTGCTTGTGTCGGTCAGCAAAACGTCGAAGGTAAACGTATTCCTTATGGTTTCAAGTTCCGTACCTTGCCTCACTTCTCAAAGGATGATCACAGTCCTGAAAGTCGTGGTTTTGTCGAAAACTCATACTTGCGTGGTTTGACCCCAACAGAGTTCTTCTTCCACGCCATGGGTGGTCGTGAAGGTTTGATTGATACTGCCGTCAAGACAGCCGAAA-
Backusella_sp2_HZ86                    ------------TA------ATGATGGTTTAGCCTTTCTCCCTAAAAAAGAGGAAGGTTAAG------------CTTTAATCCATCTTTTTACTGTGAAACG--TTTTTTATTTTGACCCTGGGT---GG-TTGAC-----------------------------GCAAGTCTTC-----T-GCCCAAGAGTGTTGCCATATAG-ACAGTGTTG-CCCTATTTCGTTC------ATAGAGCT--GTCATAATGGATGATTT-----------------ATTCA----CTCTT---------CGTTTAGG-TCA----AGGGA----GCC------------------------GTAAGGCTCTTATCT------A-TGA-GGCGAAATG----TTT--------------AGAACT-A-TTTGAAT----------------TTTATCT-GAGTGAC------AT--TAA---------TAATAAAGTTA-----AAAACAACTTTCAACAATGGATCTCTAGGTTCTCGCATCGATGAAGAACGTAGCAAATTGCGATAACTAGTGTGAATTGCATTTTCAGTGAATCATCGAGTCTTTGAACGCATCTTGCACTCTAGGGTATTCC-CTAGAGTACGCCTGTTTCAGTGACAGAAAGA-CCCCTCGCCCCTCAA-------TTTTATTATTG-----------------------------AAGGACGGATTTGACTAGTTGG---------------------------------CTTT-------------------------------------TCTTTTTAAAAGAAAAAC----------------------------------TAATT-AAAGTCTAAT---AGCTAATGGCTTATTTTGATTAATA-------------------GGCTCTATA-CA---GGATTAC-CTTGTATCTTTTT-------GA--------TTTTCATT-AGG---ATAT----AAGTCTATATGGAGTTTGAGAGCTCAAAGTTGGAATCCGGT-TGCCCTAGGTAATTGGAATTGTAAACTGGAGAGGT--GTTTTCCAGGCGAGCCAAGCAAATAAGTCCTTTGGAACAGGGCATCATAGAGGGTGAGAATCCCGTCTTTGGCTTGAGC-ATT-GCCTTTTG-CGATACACTTTCAAAGAGTCAGGTTGTTTGGGAATGCAGCCTAAATTGGGTGGTAAATCTCACCTAAAGCTAAATATTGGCGAGAGACCGATAGCGAACAAGTACCGTGAGG---GAAAGATGAAAAGAACTTTGAAAAGAGAGTTAAACAGTATGTGAAATTGTTGAAAGGGAACCGTTTGGAGCCAGACCGGCCGTTCTATAATCAATCTCTGCTTCGGTAGGGATGCACTTGTAGGGCTTTGGCCTGCCAACAGCAATTTTCTTTGGTGGAAAAAACTAGAAGGAATGTGG-CCT-CTC--------GGGGTGTTATAGCCTTTTAGAAAATACACTGGAGGGGATTGAGGACTGCAGCAAATGCT-GGCGAAATAACTAGGTGCTTGTGTTAAGGAA-GTATAGAATTTCTGC-TTCGGGTGGTGCTA-TGCTCTAAGATGCAA-CTCGCTTAGACTA-TTTTCTA--TTTGCTTAGGTTGTTGGCTTAATGACTCTAAATGACCCCAAACAGATTGTGTCCCCTCAGTCCAACAAACCCGTCATGGGTATCGTGCAGGATACCCTCTGTGGTATTCGTAAGTTTACATTGAGAGATACCTTTTTGACCAAGGACCTGGTGATGAATATTGTGATGTGGGTACCCTCCTGGGATGGATACATCCCACCACCCGCCATCCTCAAGCCCAAGCCCATGTGGACCGGTAAACAAATTGTCTCCATGGTCATCCCCAGTGGTATCAATTGTGAGACGACCCATTCCACCCACCCCGATGGTGAAACCACCTTGATCTCTCCCGGTGATACCCGTGTGATCATTGAGAATGGTGAATTGGTCTGTGGTATTGTCTGTAAGAAAACCGTCGGTACCAGTGCCAGTGGTTTGATCCATACCATCGTCAATGAATTGGGTTCAGAGGCAGCCAAACTCTTCCTCAGTGGTACCCAACAGGTCGTCAATTACTGGCTCCTCCAAAACGGTTTCAGTATCGGTATCGGTGACACGATTGCCGATAAGGTCTCCATGACCAACATCACCAACATTATCTCCCAAGCCAAACAACGTGTACAGGAGGTCATCATCACAGCCCAACAGGACAAGCTCGAGGTCCAACCCGGTATGACACTCCGTGAATCGTTTGAAGCCAAGGTCAATCAAACCTTAAACAAGGCCCGTGATGATGCCGGTAAGATGGCGCAAAACAGTTTGAAGGATGATAACAATGTCAAACAGATGGTCATTGCCGGTTCCAAGGGTTCCTTCATCAACATCTCGCAAATGTCTGCTTGTGTAGGTCAACAAAACGTAGAAGGTAAACGTATCCCCTATGGTTTCAAGTTCCGTACACTCCCTCATTTCTCCAAGGATGATCACAGTCCCGAGAGTCGTGGTTTTGTCGAAAACTCATACTTGCGTGGCTTGACACCCACCGAATTCTTCTTCCACGCCATGGGTGGTCGTGAAGGTTTGATTGATACCGCTGTCAAGACCGCTGAAA-
Backusella_sp2_HZ86_1                  ------------TA------ATGATGGTTTAGCCTTTCTCCCTAAAAAAGAGGAAGGTTAAG------------CTTTAATCCATCTTTTTACTGTGAAACG--TTTTTTATTTTGACCCTGGGT---GG-TTGAC-----------------------------GCAAGTCTTC-----T-GCCCAAGAGTGTTGCCATATAG-ACAGTGTTG-CCCTATTTCGTTC------ATAGAGCT--GTCATAATGGATGATTT-----------------ATTCA----CTCTT---------CGTTTAGG-TCA----AGGGA----GCC------------------------GTAAGGCTCTTATCT------A-TGA-GGCGAAATG----TTT--------------AGAACT-A-TTTGAAT----------------TTTATCT-GAGTGAC------AT--TAA---------TAATAAAGTTA-----AAAACAACTTTCAACAATGGATCTCTAGGTTCTCGCATCGATGAAGAACGTAGCAAATTGCGATAACTAGTGTGAATTGCATTTTCAGTGAATCATCGAGTCTTTGAACGCATCTTGCACTCTAGGGTATTCC-CTAGAGTACGCCTGTTTCAGTGACAGAAAGA-CCCCTCGCCCCTCAA-------TTTTATTATTG-----------------------------AAGGACGGATTTGACTAGTTGG---------------------------------CTTT-------------------------------------TCTTTTTAAAAGAAAAAC----------------------------------TAATT-AAAGTCTAAT---AGCTAATGGCTTATTTTGATTAATA-------------------GGCTCTATA-CA---GGATTAC-CTTGTATCTTTTT-------GA--------TTTTCATT-AGG---ATAT----AAGTCTATATGGAGTTTGAGAGCTCAAAGTTGGAATCCGGT-TGCCCTAGGTAATTGGAATTGTAAACTGGAGAGGT--GTTTTCCAGGCGAGCCAAGCAAATAAGTCCTTTGGAACAGGGCATCATAGAGGGTGAGAATCCCGTCTTTGGCTTGAGC-ATT-GCCTTTTG-CGATACACTTTCAAAGAGTCAGGTTGTTTGGGAATGCAGCCTAAATTGGGTGGTAAATCTCACCTAAAGCTAAATATTGGCGAGAGACCGATAGCGAACAAGTACCGTGAGG---GAAAGATGAAAAGAACTTTGAAAAGAGAGTTAAACAGTATGTGAAATTGTTGAAAGGGAACCGTTTGGAGCCAGACCGGCCGTTCTATAATCAATCTCTGCTTCGGTAGGGATGCACTTGTAGGGCTTTGGCCTGCCAACAGCAATTTTCTTTGGTGGAAAAAACTAGAAGGAATGTGG-CCT-CTC--------GGGGTGTTATAGCCTTTTAGAAAATACACTGGAGGGGATTGAGGACTGCAGCAAATGCT-GGCGAAATAACTAGGTGCTTGTGTTAAGGAA-GTATAGAATTTCTGC-TTCGGGTGGTGCTA-TGCTCTAAGATGCAA-CTCGCTTAGACTA-TTTTCTA--TTTGCTTAGGTTGTTGGCTTAATGACTCTAAATGACCCCAAACAGATTGTGTCCCCTCAGTCCAACAAACCCGTCATGGGTATCGTGCAGGATACCCTCTGTGGTATTCGTAAGTTTACATTGAGAGATACCTTTTTGACCAAGGACCTGGTGATGAATATTGTGATGTGGGTACCCTCCTGGGATGGATACATCCCACCACCCGCCATCCTCAAGCCCAAGCCCATGTGGACCGGTAAACAAATTGTCTCCATGGTCATCCCCAGTGGTATCAATTGTGAGACGACCCATTCCACCCACCCCGATGGTGAAACCACCTTGATCTCTCCCGGTGATACCCGTGTGATCATTGAGAATGGTGAATTGGTCTGTGGTATTGTCTGTAAGAAAACCGTCGGTACCAGTGCCAGTGGTTTGATCCATACCATCGTCAATGAATTGGGTTCAGAGGCAGCCAAACTCTTCCTCAGTGGTACCCAACAGGTCGTCAATTACTGGCTCCTCCAAAACGGTTTCAGTATCGGTATCGGTGACACGATTGCCGATAAGGTCTCCATGACCAACATCACCAACATTATCTCCCAAGCCAAACAACGTGTACAGGAGGTCATCATCACAGCCCAACAGGACAAGCTCGAGGTCCAACCCGGTATGACACTCCGTGAATCGTTTGAAGCCAAGGTCAATCAAACCTTAAACAAGGCCCGTGATGATGCCGGTAAGATGGCGCAAAACAGTTTGAAGGATGATAACAATGTCAAACAGATGGTCATTGCCGGTTCCAAGGGTTCCTTCATCAACATCTCGCAAATGTCTGCTTGTGTAGGTCAACAAAACGTAGAAGGTAAACGTATCCCCTATGGTTTCAAGTTCCGTACACTCCCTCATTTCTCCAAGGATGATCACAGTCCCGAGAGTCGTGGTTTTGTCGAAAACTCATACTTGCGTGGCTTGACACCCACCGAATTCTTCTTCCACGCCATGGGTGGTCGTGAAGGTTTGATTGATACCGCTGTCAAGACCGCTGAAA-
Backusella_sp3_1701_2                  ATCATTAAATAATG---------ATGGTTTAGTCTTTTCTTTTAAAGGCTAAG---------------------CTTTATCCATCTTTTTTACTGTGAAACG--TTTTTTATTTTGACCCTGGGT---GGTTTGAC-----------------------------GAAAGTCGTT-----CTGCCCAAGAGTGTTGCCATACAG-ACAGTGTTG-CCCTATTTCGTTC------ATAGAGCT--GTCATAATGGATGA--T-----------------ATTCA----CTCTT--------CGTTTTAGG-TCA----AGAGAGCTCGCC------------------------TAAGAGCTCTTATCT------A-TGA-GGCGAAATG----TTT--------------AGAACT-A-TATGAAT----------------TTTATCT-GAGTGAC------AT--TAA---------TTATAAAGTTA-----AAAACAACTTTCAACAATGGATCTCTAGGTTCTCGCATCGATGAAGAACGTAGCAAATTGCGATAACTAGTGTGAATTGCATATTCAGTGAATCATCGAGTCTTTGAACGCATCTTGCACTCTAGGGTATTCC-CTAGAGTACGCCTGTTTCAGTGACAGAAAGA-CCCCTCGTCCCTTAA-------TTTTTTTGTTA-----------------------------AAGGACGGATTTGACTAGTTTG---------------------------------TTTC-------------------------------------TTTTCTTTTTAAGAAAAAAGAC------------------------------GGATT-AAAGTCTAAT---GAATGACGGCCTATTCTTACCTATAT------------------GGCTCTA---TACAGGATTTAC-CTTGTATCTTTTT-------GA--------TTTTCATT-AGG---ATAT----AAGTCTATATAGATGTCGGGAGCTCAAAGTTGGAATCCGGC-TGCCTTAGGTAGTTGGAGTTGTAAACTGGAGAGGT--GTTTTCCAGGCGAACCAAGCAAATAAGTCCTTTGGAACAGGGCATCATAGAGGGTGAGAATCCCGTCTTTGGCTTGAGC-ATT-GCCTTTTG-CGATACACTTTCAAAGAGTCAGGTTGTTTGGGAATGCAGCCTAAATTGGGTGGTAAATCTCACCTAAAGCTAAATATTGGCGAGAGACCGATAGCGAACAAGTACCGTGAGG---GAAAGATGAAAAGAACTTTGAAAAGAGAGTTAAACAGTATGTGAAATTGTTGAAAGGGAACCGTTTGGAGCCAGACCGGCTGTTCTATAATCAATCTCTGCTTCGGTAGGGATGCACTTGTAGGGCTTTAGCCTGCCAACAGCAATTTTCTTTGGTGGAAAAAACTAGAAGGAATGTGGCCCC-CTC--------GGGGTGTTATAGCCTTTTAGAAAATACACTGAAGGGGATTGAGGACTGCAGCAAATGCTGGGCGAAATAACTGGGTGCTTGTGTTAAGGAA-GTATAGAATTTCTGC-TTCGGGTGGTGCTA-TGCTCTAAGATGCAA-CTCGCTTAGACTA-TTTTCTA--TTTGCTTAGGTTGTTGGCTTAATGACTCTAAATGACCCCAAGCAAATTGTGTCTCCCCAGTCCAACAAGCCTGTTATGGGTATTGTGCAGGATACACTTTGTGGTATTCGTAAATTCACTTTGAGAGATTGTTTTATGACCAAGGATCTTGTTATGAATATTGTCATGTGGGTTCCCTCTTGGGATGGTTATATTCCCCCTCCTGCTATTCTTAAACCCAAGCCCATGTGGACTGGTAAACAGATTATTTCCATGGTCATTCCAAGTGGTATCAATTGTGAAACGACACACTCTACACATCCTGATGGTGAAAAGACCTTGATATCTCCTGGTGATACCCGTGTCATCATTGAAAACGGTGAATTGGTCTGTGGTATTGTCTGTAAGCGTACTGTTGGTACCTCTGGTGGTGGTTTGATCCATACCATCGTGAATGAATTGGGCTCTGAAGCCGCAAAGCTCTTCTTGAGTGGTACACAGCAGGTTGTCAATTATTGGTTGCTTCAAAATGGTTTCAGTATTGGTATCGGTGATACCATTGCCGATAAAACATCCATGGCTACAATTACCAACATTATTTCGCAAGCTAAACAGCGTGTGCAAGAAGTTATTATCACTGCACAACAGGATAAGCTTGAAGTGCAACCTGGTATGACATTGCGTGAATCATTTGAAGCAAAGGTGAATCAGACGTTGAATAAGGCTCGTGATGATGCCGGTAAGATGGCTCAGAACAGTTTGAAGAACGACAACAATGTCAAACAGATGGTTATTGCTGGTTCCAAGGGTTCTTTCATTAATATCTCTCAAATGTCTGCTTGTGTCGGTCAACAAAACGTCGAAGGTAAACGTATTCCTTACGGTTTCAAGTTCCGTACTTTGCCCCATTTCTCAAAAGATGATCACAGTCCTGAAAGTCGTGGTTTCGTCGAAAACTCATATTTACGTGGTTTGACTCCTACCGAATTCTTCTTCCACGCTATGGGTGGTCGTGAAGGTTTGATTGATACTGCTGTCAAGACTGCTGAAA-
Backusella_sp3_HZ219                   ATCATTAAATAATG------ATGG---TTTAGTCTTTTCTTTTAAA---------GGCTAAG------------CTTTATCCATCTTTTTTACTGTGAAACG--TTTTTTATTTTGACCCTGGGT---GGTTTGAC-----------------------------GAAAGTCGTT-----CTGCCCAAGAGTGTTGCCATACAG-ACAGTGTTG-CCCTATTTCGTTC------ATAGAGCT--GTCATAATGGATGA--T-----------------ATTCA----CTCTT--------CGTTTTAGG-TCA----AGAGAGCTCGCC------------------------TAAGAGCTCTTATCT------A-TGA-GGCGAAATG----TTT--------------AGAACT-A-TATGAAT----------------TTTATCT-GAGTGAC------AT--TAA---------TTATAAAGTTA-----AAAACAACTTTCAACAATGGATCTCTAGGTTCTCGCATCGATGAAGAACGTAGCAAATTGCGATAACTAGTGTGAATTGCATATTCAGTGAATCATCGAGTCTTTGAACGCATCTTGCACTCTAGGGTATTCC-CTAGAGTACGCCTGTTTCAGTGACAGAAAGA-CCCCTCGTCCCTTAA-------TTTTTTTGTTA-----------------------------AAGGACGGATTTGACTAGTTTG---------------------------------TTTC-------------------------------------TTTTCTTTTTAAGAAAAAAGAC------------------------------GGATT-AAAGTCTAAT---GAATGACGSCCTATTCTTACCTATAT------------------GGCTCTA---TACAGGATTTAC-CTTGTATCTTTTT-------GA--------TTTTCATT-AGG---ATAT----AAGTCTATATAG-------GAGCTCAAAGTTGGAATCCGGC-TGCCTTAGGTAGTTGGAGTTGTAAACTGGAGAGGT--GTTTTCCAGGCGAACCAAGCAAATAAGTCCTTTGGAACAGGGCATCATAGAGGGTGAGAATCCCGTCTTTGGCTTGAGC-ATT-GCCTTTTG-CGATACACTTTCAAAGAGTCAGGTTGTTTGGGAATGCAGCCTAAATTGGGTGGTAAATCTCACCTAAAGCTAAATATTGGCGAGAGACCGATAGCGAACAAGTACCGTGAGG---GAAAGATGAAAAGAACTTTGAAAAGAGAGTTAAACAGTATGTGAAATTGTTGAAAGGGAACCGTTTGGAGCCAGACCGGCTGTTCTATAATCAATCTCTGCTTCGGTAGGGATGCACTTGTAGGGCTTTAGCCTGCCAACAGCAATTTTCTTTGGTGGAAAAAACTAGAAGGAATGTGGCCCC-CTC--------GGGGTGTTATAGCCTTTTAGAAAATACACTGAAGGGGATTGAGGACTGCAGCAAATGCTGGGCGAAATAACTGGGTGCTTGTGTTAAGGAA-GTATAGAATTTCTGC-TTCGGGTGGTGCTA-TGCTCTAAGATGCAA-CTCGCTTAGACTA-TTTTCTA--TTTGCTTAGGTTGTTGGCTTAATGACTCTAAATGACCCCAAGCAAATTGTGTCTCCCCAGTCCAACAAGCCTGTTATGGGTATTGTGCAGGATACACTTTGTGGTATTCGTAAATTCACTTTGAGAGATTGTTTTATGACCAAGGATCTTGTTATGAATATTGTCATGTGGGTTCCCTCTTGGGATGGTTATATTCCCCCTCCTGCTATTCTTAAACCCAAGCCCATGTGGACTGGTAAACAGATTATTTCCATGGTCATTCCAAGTGGTATCAATTGTGAAACGACACACTCTACACATCCTGATGGTGAAAAGACCTTGATATCTCCTGGTGATACCCGTGTCATCATTGAAAACGGTGAATTGGTCTGTGGTATTGTCTGTAAGCGTACTGTTGGTACCTCTGGTGGTGGTTTGATCCATACCATCGTGAATGAATTGGGCTCTGAAGCCGCAAAGCTCTTCTTGAGTGGTACACAGCAGGTTGTCAATTATTGGTTGCTTCAAAATGGTTTCAGTATTGGTATCGGTGATACCATTGCCGATAAAACATCCATGGCTACAATTACCAACATTATTTCGCAAGCTAAACAGCGTGTGCAAGAAGTTATTATCACTGCACAACAGGATAAGCTTGAAGTGCAACCTGGTATGACATTGCGTGAATCATTTGAAGCAAAGGTGAATCAGACGTTGAATAAGGCTCGTGATGATGCCGGTAAGATGGCTCAGAACAGTTTGAAGAACGACAACAATGTCAAACAGATGGTTATTGCTGGTTCCAAGGGTTCTTTCATTAATATCTCTCAAATGTCTGCTTGTGTCGGTCAACAAAACGTCGAAGGTAAACGTATTCCTTACGGTTTCAAGTTCCGTACTTTGCCCCATTTCTCAAAAGATGATCACAGTCCTGAAAGTCGTGGTTTCGTCGAAAACTCATATTTACGTGGTTTGACTCCTACCGAATTCTTCTTCCACGCTATGGGTGGTCGTGAAGGTTTGATTGATACTGCTGTCAAGACTGCTGAAA-
Backusella_tarrabulga_UoMAU5           ------------------------------------------------------------------------------------------TACCGTGAAAAG-TTTTTTGTTATTGACCAGGGAT---GG-TTGGC-----------------------------TTTGGCCTTC-----CATCCCACAAGTGTTGCCATACAG-CCGGT----------GTTTGCCCA-----ATAGAGCCT-GGCATAATGGATGATGT-----------------ATTTA----CTTGA---------------GG-TCA----AGGGCTGAACCACTTTAGTG----------------TTGGTTGGCCTATCT------GTTGATGGCACCCCC----TTT--------------AGAACT-ATTAGAATT------------TATTATTATCT-GAGTGAC------ATTATTA---------TTATAAAGTGACT---AAAACAACTTTCAACAATGGATCTCTAGGTTCTCGCATCGATGAAGAACGTAGCAAATTGCGATAACTAGTGTGAATTGCATTTTCAGTGAATCATCGAGTCTTTGAACGCATCTTGCACTTTAGAGATTTCCTCTAGAGTACGCCTGTTTCAGTGACAGAACGA-CCCCACGTCCTCTCT-----TTGTTTTTTTTTTTGAGAGAGAGAGAGAGAGAG------------GACGGAATTGACGAATTTGG------------------TGGATGC-------TATT--------CTACGGCTGG-------------------CTTTTCCTTTCGGGGGAGAGTGTGGTCGTGTTTACCGAT-------------TAATT-TGAGTCTAATGTAAATGAACGGCT---ATTGGGTTCCACCTAT--------------GGCTCCGCA-GG-ATATATT---CTTGTCACTTTTT-------GAT-------TGTTCAAA-AGG---GGATG-GAGGATCTGTGTGAGTCGGAA-AGCTCAAAGTTGGAATCCGAC-TGCCCTAGGTAGTTGGAGTTGTAAACTGGAGAGGT--GTTTTCCAGGCGAGCCAAGCAAATAAGTCCTTTGGAACGGGGCATCATAGAGGGTGAGAATCCCGTCTTTGGCTTGAGCTATTCGTCTTTTG-TGATACACTTTCAAAGAGTCAGGTTGTTTGGGAATGCAGCCTAAATTGGGTGGTAAATCTCACCTAAAGCTAAATATTGGCGAGAGACCGATAGCGAACAAGTACCGTGAGG---GAAAGATGAAAAGAACTTTGAAAAGAGAGTTAAACAGTATGTGAAATTGTTGAAAGGGAACCGTTTGGAGCCAGACCGGCCGTTCTATAATCAATCTCTGCTTCGGTGGGGATGCACTTGTAGGACGTTGGCCTGCCAACAGCAATTTTGTCTGGTGGAAAAAACCAGGAGGAACGTGG-CCC-CTC--------GGGGTGTTATAGCCTCTTGGAAAATACGCTGGATGGGATTGAGGACTGCAGTAAATGCCGGGCGAAATAGCTGGGCGCTTGTGTTGAGGAC-GTGTAGAATCTCTGC-TTCGGGTGGTGCTA-CGCTCTGATGGGCAA-CTCGCTTAGTGT-----------------------------------------------CCCAAGCAAATTGTATCGCCTCAGTCCAACAAGCCCGTCATGGGTATTGTGCAGGATACGCTTTGTGGTATTCGTAAATTCACCCTGAGAGACTGCTTCATGACCAAGGATCTCGTCATGAATATTGTGATGTGGGTGCCCTCTTGGGACGGTTACATTCCTCCACCTGCTATTCTCAAACCCAAGCCCATGTGGACCGGTAAGCAGATCATTTCCATGGTCATTCCCAGCGGTATCAATTGTGAGACGACACATTCTACGCACCCTGATGGTGAAACGACCTTGATCTCGCCTGGTGATACCCGTGTCATTATTGAAAACGGTGAATTGGTGTGTGGTATTGTCTGTAAAAAGACGGTTGGTACCTCTGGTGGCGGCTTGATCCACACCATCGTCAATGAATTGGGCTCAGAGGCTGCCAAGCTCTTCTTGAGTGGTACGCAGCAAGTCGTCAATTATTGGCTGCTTCAAAACGGTTTCAGTATTGGTATTGGTGATACCATTGCCGATAAGACTTCCATGGCTGCTATTACAAATATCATTTCACAGGCTAAACAGCGTGTACAGGAAGTCATCATCACTGCACAGCAGGATAAGCTCGAAGTACAACCTGGTATGACAATGCGTGAGTCCTTTGAAGCAAAGGTCAATCAAACATTGAATAAGGCTCGTGATGATGCCGGTAAAATGGCCCAAAACAGTTTAAAGGATGACAACAATGTCAAGCAAATGGTAACTGCTGGTTCTAAGGGTTCCTTCATCAACATTTCTCAAATGTCTGCTTGTGTCGGCCAGCAAAACGTCGAAGGTAAACGTATTCCTTATGGTTTCAAGTTCCGTACCCTGCCTCACTTCTCAAAGGACGATCACAGTCCTGAAAGTCGTGGTTTTGTCGAAAACTCATACTTGCGTGGTTTGACCCCAACAGAGTTCTTCTTTCACGCCATGGGTGGTCGTGAAGGTTTGATTGATACTGCCGTCAAGACAGCCGAAAC
Backusella_thermophila_CNUFC_CS02      ATCATTAAATAATG------ATGG---TTTAGTTCTTTTCTTTTAA-------------AGA------------CTAAGCTTTATCTTTTTACTGTGAAACG---TTTTTATTTTGACCCTGGGT---GG-TTGAC-----------------------------GCAAGTCTTC-----TA-CCCAAGAGTGTTGCCATATAG-ACAGTGTTG-------CTCGTCC------ATAGAGCT--GTCATAATGGATG---------------------TTTCG----CTCTT----------CGTTTGG-TCA----AGGGA----ACTTCTTT-------------------TTGAGGGTCCTATCT------A-TGA-GACG-AATG----TTT--------------AGAACT-A-TAAGAAT----------------TTTATCT-GAGTGAC------AT--TAA---------TAATAAAGTAT-----AAAACAACTTTCAACAATGGATCTCTAGGTTCTCGCATCGATGAAGAACGTAGCAAATTGCGATAACTAGTGTGAATTGCATTTTCAGTGAATCATCGAGTCTTTGAACGCATCTTGCACTCTAGGGTATTCC-CTAGAGTACGCCTGTTTCAGTGACAGAAAGA-CCCCTCGACCTAACA-------TTTTTTTTTTA--------------------------------GGCGGATTTGACTAATT-----------------------------------TTTT-------------------------------------TTTTAAGAGC------------------------------------------TAATT-AGAGTCCAAT---AGCTGATGGCTTATTTTAACTGTAAGCTCT----------------------A-TACAGGATTGC--CTTGTATCTTTTT-------GA---------TTTCACT-AGG---ATAT----AAGCCTATATGGAGTTGGTGAGCTCAAAGTTGGAATCCGGC-TGCCCTAGGTAGTTGGAATTGTAAACTGGAGAGGT--GTTTTCCAGGCGAGCCAAGCGAATAAGTCCTTTGGAACAGGGCATCATAGAGGGTGAGAATCCCGTCTTTGGCTTGAGC-ATT-GCCTTTTG-TGATACACTTTCAAAGAGTCAGGTTGTTTGGGAATGCAGCCTAAATTGGGTGGTAAATCTCACCTAAAGCTAAATATTGGCGAGAGACCGATAGCGAACAAGTACCGTGAGG---GAAAGATGAAAAGAACTTTGAAAAGAGAGTTAAACAGTATGTGAAATTGTTGAAAGGGAACCGTTTGGAGCCAGACCGGCTGTTCTATAATCAATCTCTGCTTCGGTAGGGATGCACTTGTAGGGCTTTAGCCTGCCAACAGCAATTTTCTTTGATGGAAAAAACTAGAAGGAATGTGG-CCT-CTC--------GGGGTGTTATAGCCTTTTAGAAAATACATCGAAGGGGATTGAGGACTGCAGCAAATGCT-GGCGAAATAACTGGGCGCTTGTGTTAAGGAA-GTGTAGAATTTCTGC-TTCGGGTGGTGCTA-CGCTCTAAGATGCAA-CTCGTTTAGACTA-TTTTCTA--TTTGCTTAGGTTGTTGGCTTAATGACTCTAAATGACCCTAAACAGATTGTATCCCCCCAATCCAACAAACCTGTTATGGGTATTGTGCAGGATACACTTTGTGGTATTCGTAAGTTTACATTACGTGATTGCTTTATGACGAAGGATCTTGTTATGAATATTGTGATGTGGGTTCCCTCCTGGGATGGGTACATCCCACCACCTGCTATTCTTAAACCCAAGCCTATGTGGACAGGTAAACAGATTATTTCCATGGTCATTCCTAGCGGTATCAATTGTGAAACGACTCACTCTACACATCCTGATGGAGAAACTACATTGATATCTCCTGGTGATACCCGTGTGATCATTGAGAACGGTGAATTGGTATGTGGTATTGTTTGTAAGCGTACTGTTGGTACCTCTGGTGGCGGCTTAATTCACACTATCGTCAACGAATTGGGTTCAGAGGCAGCTAAGCTCTTCTTGAGTGGTACGCAACAAGTTGTTAATTATTGGTTGCTTCAAAACGGTTTCAGTATTGGTATCGGTGATACGATTGCTGATAAAACATCAATGGCTGCTATCACCAACATTATTTCACAGGCTAAACAACGTGTACAGGAAGTCATTATCACTGCACAGCAGGATAAACTTGAAGTTCAACCTGGTATGACATTGCGTGAATCTTTTGAAGCCAAGGTCAATCAAACATTGAACAAGGCTCGTGATGATGCTGGTAAGATGGCCCAGAACAGTTTGAAGAACGATAACAATGTCAAACAGATGGTAATTGCTGGTTCCAAGGGTTCGTTCATTAATATCTCTCAAATGTCTGCCTGTGTCGGTCAACAAAACGTTGAAGGTAAACGTATTCCTTATGGTTTCAAGTTCCGTACTTTGCCTCACTTCTCAAAGGATGACCACAGTCCTGAAAGTCGTGGTTTTGTCGAAAACTCGTATTTACGTGGTTTGACACCTACTGAATTTTTCTTCCACGCTATGGGTGGTCGTGAAGGTTTGA----------------------------
Backusella_thermophila_CNUFC_CS03      ATCATTAAATAATG---------ATGGTTTAGTTCTTTTCTTTTAAAGA-------------------------CTAAGCTTTATCTTTTTACTGTGAAACG---TTTTTATTTTGACCCTGGGT---GG-TTGAC-----------------------------GCAAGTCTTC------TACCCAAGAGTGTTGCCATATAG-ACAGTGTT-------GCTCGTCC------ATAGAGCT--GTCATAATGGATG---------------------TTTCG----CTCTT----------CGTTTGG-TCA----AGGGAACTTCTTT-----------------------TTGAGGGTCCTATCT------A-TGA-GACG-AATG----TTT--------------AGAACT-A-TAAGAAT----------------TTTATCT-GAGTGAC------AT--TAA---------TAATAAAGTAT-----AAAACAACTTTCAACAATGGATCTCTAGGTTCTCGCATCGATGAAGAACGTAGCAAATTGCGATAACTAGTGTGAATTGCATTTTCAGTGAATCATCGAGTCTTTGAACGCATCTTGCACTCTAGGGTATTCC-CTAGAGTACGCCTGTTTCAGTGACAGAAAGA-CCCCTCGACCTAACA-------TTTTTTTTTTA--------------------------------GGCGGATTTGACTAATT-----------------------------------TTTT-------------------------------------TTTTAAGAGC------------------------------------------TAATT-AGAGTCCAAT---AGCTGATGGCTTATTTTAACTGTAAGCTCT-------------------------ATACAGGATTGCCTTGTATCTTTTT-------GA---------TTTCACT-AGG---ATAT----AAGCCTATATGGAGTTGGTGAGCTCAAAGTTGGAATCCGGC-TGCCCTAGGTAGTTGGAATTGTAAACTGGAGAGGT--GTTTTCCAGGCGAGCCAAGCGAATAAGTCCTTTGGAACAGGGCATCATAGAGGGTGAGAATCCCGTCTTTGGCTTGAGC-ATT-GCCTTTTG-TGATACACTTTCAAAGAGTCAGGTTGTTTGGGAATGCAGCCTAAATTGGGTGGTAAATCTCACCTAAAGCTAAATATTGGCGAGAGACCGATAGCGAACAAGTACCGTGAGG---GAAAGATGAAAAGAACTTTGAAAAGAGAGTTAAACAGTATGTGAAATTGTTGAAAGGGAACCGTTTGGAGCCAGACCGGCTGTTCTATAATCAATCTCTGCTTCGGTAGGGATGCACTTGTAGGGCTTTAGCCTGCCAACAGCAATTTTCTTTGATGGAAAAAACTAGAAGGAATGTGG-CCT-CTC--------GGGGTGTTATAGCCTTTTAGAAAATACATCGAAGGGGATTGAGGACTGCAGCAAATGCT-GGCGAAATAACTGGGCGCTTGTGTTAAGGAA-GTGTAGAATTTCTGC-TTCGGGTGGTGCTA-CGCTCTAAGATGCAA-CTCGTTTAGACTA-TTTTCTA--TTTGCTTAGGTTGTTGGCTTAATGACTCTAAATGACCCTAAACAGATTGTATCCCCCCAATCCAACAAACCTGTTATGGGTATTGTGCAGGATACACTTTGTGGTATTCGTAAGTTTACATTACGTGATTGCTTTATGACGAAGGATCTTGTTATGAATATTGTGATGTGGGTTCCCTCCTGGGATGGGTACATCCCACCACCTGCTATTCTTAAACCCAAGCCTATGTGGACAGGTAAACAGATTATTTCCATGGTCATTCCTAGCGGTATCAATTGTGAAACGACTCACTCTACACATCCTGATGGAGAAACTACATTGATATCTCCTGGTGATACCCGTGTGATCATTGAGAACGGTGAATTGGTATGTGGTATTGTTTGTAAGCGTACTGTTGGTACCTCTGGTGGCGGCTTAATTCACACTATCGTCAACGAATTGGGTTCAGAGGCAGCTAAGCTCTTCTTGAGTGGTACGCAACAAGTTGTTAATTATTGGTTGCTTCAAAACGGTTTCAGTATTGGTATCGGTGATACGATTGCTGATAAAACATCAATGGCTGCTATCACCAACATTATTTCACAGGCTAAACAACGTGTACAGGAAGTCATTATCACTGCACAGCAGGATAAACTTGAAGTTCAACCTGGTATGACATTGCGTGAATCTTTTGAAGCCAAGGTCAATCAAACATTGAACAAGGCTCGTGATGATGCTGGTAAGATGGCCCAGAACAGTTTGAAGAACGATAACAATGTCAAACAGATGGTAATTGCTGGTTCCAAGGGTTCGTTCATTAATATCTCTCAAATGTCTGCCTGTGTCGGTCAACAAAACGTTGAAGGTAAACGTATTCCTTATGGTTTCAAGTTCCGTACTTTGCCTCACTTCTCAAAGGATGACCACAGTCCTGAAAGTCGTGGTTTTGTCGAAAACTCGTATTTACGTGGTTTGACACCTACTGAATTTTTCTTCCACGCTATGGGTGGTCGTGAAGGTTTGATTGATACTGCTGTCAAGACTGCAGAAAC
Backusella_tuberculispora_CBS_562_66   ATCATTAAATAATGAAGGTCAAGCTTGCTTGCCTTACATC----------------------------------------------CTTTTACTGTGAAACG-TTTTTTTATATTGACCCTGGGT---AG-TTGAT-----------------------TACTTTTGTGATCTTC-------TGCCCACAGTGT----ATATAG----TTGGCCTGCTCTTTTCGTTC------ATAGAGCC--GATTGTATATTTGGGAA-----------------ACCAAAACACTGCG--------------AGA-TCA----AGGGA----GCCGTATTA-----------------------GCTCTTATCT------A-TGA-GGCGAA------------------------AAAATTGAATAGAAAT---------GAATTAATTAATCT-GAGTGAA------ATAATAA-------------AAAGTTT-----AAAACAACTTTCAACAATGGATCTCTAGGTTCTCGCATCGATGAAGAACGTAGCAAATTGCGATAACTAGTGTGAATTGCATTTTCAGTGAATCATCGAGTCTTTGAACGCATCTTGCACTCTAGGGCATTCC-CTAGAGTACGCCTGTTTCAGTGACAGAAAGA-CCCCTCGTCTTAAAA--------TTTATTTTTA--------------------------------GACGGATTTGACTAGTTGGG--------------------------------TACG-------------------------------------TCTTCGGATGAACT--------------------------------------CAATT-CAAGTCTAAT---AATTGATGACTTATATTGACTATAAGCTTG----------------------ATTACAGGTATCAA-CTTGTATCTTTTT-------GA---------TATCATT-AGG---ATAT--AAGGCCTTGAATTAGGTTGCTAAGCTCAAAGTTGGAATCCGGT-TGCCCTAGGTAATTGGAGTTGTAAACTGGAGAGGC--GTTTTCCAGGCAAACCAAGCAAATAAGTCCTTTGGAACAGGGCATCATAGAGGGTGAGAATCCCGTCTTTGGCTTGAGT-ATT-GTCTTTTG-TGATACGCTTTCAAAGAGTCAGGTTGTTTGGGAATGCAGCCTAAATTGGGTGGTAAATCTCACCTAAAGCTAAATATTGGCGAGAGACCGATAGCGAACAAGTACCGTGAGG---GAAAGATGAAAAGAACTTTGAAAAGAGAGTTAAACAGTATGTGAAATTGTTGAAAGGGAACCGTTTGGAGCCAGACTGGCTGCTCTATAATCAATCTCTGCTTCGGTAGGGATGCACTTGTAGGGCTTTGGCCTGCCAACAGCAATTTTTTTTGAAGGAAAAAACCAAGAGGAATGTGG-CCC-TTC--------GGGGTGTTATAGCCTTTTGGAAAATACTTTGAAGGGGATTGAGGACTGCAGCAGATGCT-GGCGAAATGTGTAGGTGCTTGTGTTAATGAA-GTATAGAATTTCTGC-CTCGGGTGGTGCTA-TGCTCTGATGCGCAA-CTCGCTTGCTCTATTTTTCTA--TCTGCTTAGGTTGTTGGCTTAATGACTCTAAATGACCCTAAACAGATCGTATCTCCTCAGTCAAATAAGCCTGTCATGGGTATTGTCCAGGATACCCTTTGTGGTATTCGTAAATTTACTTTGAGAGATACTTTCTTGACAAAAGATCTTGTAATGAATATTGTCATGTGGGTCCCCTCTTGGGATGGTTATATTCCTCCACCTGCTATTCTCAAACCCAAGCCCATGTGGACTGGTAAACAGATTGTTTCCATGGTTATTCCTACTGGTATCAATTGTGAGACCACACATTCTACACATCCTGATGGTGAAACAACACTGATCTCTCCAGGTGATACCCGTGTTATTATCGAGAACGGTGAGTTGGTCTGTGGTATTGTTTGTAAGCGTACTGTTGGTACCTCTGGTGGTGGCTTGATTCACACAATTGTAAACGAATTGGGTTCAGAAGCTGCAAAACTCTTCTTGAGTGGTACACAGCAGGTTGTTAATTATTGGTTACTTCAAAATGGTTTCAGTATCGGTATTGGTGATACCATTGCCGATAAAGTGTCCATGGCTACTATTACCAATATTATTTCACAGGCCAAACAGCGTGTGCAAGAAGTTATTATCACTGCTCAACAGGATAAACTTGAAGTACAACCTGGTATGACCCTGCGTGAATCTTTTGAAGCCAAGGTCAATCAAACATTGAATAAGGCTCGTGATGATGCTGGTAAGATGGCCCAGAACAGTTTGAAGAACGATAACAATGTCAAACAGATGGTAATCGCTGGTTCCAAGGGTTCTTTTATTAATATTTCTCAAATGTCTGCTTGTGTCGGTCAGCAAAACGTCGAAGGTAAACGTATTCCTTATGGTTTCAAGTTCCGTACTTTGCCTCATTTCTCAAAGGATGATCACAGTCCTGAAAGTCGTGGTTTCGTCGAAAACTCGTACTTGCGTGGTTTGACTCCTACTGAATTCTTCTTTCACGCTATGGGTGGTCGTGAAGGTTTGATCGATACTGCTGTAAAGACTGCCGAAA-
Backusella_tuberculispora_CBS_570_70   ATCATTAAATAATGAAGGTCAAGCTTGCTTGCCTTAACATC---------------------------------------------CTTTTACTGTGAAACG-TTTTTTTATATTGACCCTGGGT---AG-TTGAT-----------------------TACTTTTGTGATCTTC-------TGCCCACAGTGT----ATATAG----TTGGCCTGCTCTTTTTGTTC------ATAGAGCC--GATTGTATATTTGGGAA-----------------AACAAAACACTGCG--------------AGA-TCA----AGGGA----GCCGTATTA-----------------------GCTCTTATCT------A-TGA-GACAAAA-----------------------AAATTG-AATAGAAAT---------GAATTAATTTATCT-GAGTGAA---------ATAA---------TAAAAAGGTT------AAAACAACTTTCAACAATGGATCTCTAGGTTCTCGCATCGATGAAGAACGTAGCAAATTGCGATAACTAGTGTGAATTGCATTTTCAGTGAATCATCGAGTCTTTGAACGCATCTTGCACTCTAGGGCATTCC-CTAGAGTACGCCTGTTTCAGTGACAGAAAGA-CCCCTCGTCTTAAAA--------TTTATTTTTA--------------------------------GACGGATTTGACTAGTTGGG--------------------------------TACG-------------------------------------TCTTCGGATGAACT--------------------------------------CAATT-CAAGTCTAAT---AATTGATGACTTATATTGACTATAAGCTTG----------------------ATTACAGGTATCAA-CTTGTATCTTTTT-------GA---------TATCATT-AGG---ATAT--AAGGCCTTGAATTAGGTTGCTAAGCTCAAAGTTGGAATCCGGT-TGCCCTAGGTAATTGGAGTTGTAAACTGGAGAGGC--GTTTTCCAGGCAAACCAAGCAAATAAGTCCTTTGGAACAGGGCATCATAGAGGGTGAGAATCCCGTCTTTGGCTTGAGT-ATT-GTCTTTTG-TGATACGCTTTCAAAGAGTCAGGTTGTTTGGGAATGCAGCCTAAATTGGGTGGTAAATCTCACCTAAAGCTAAATATTGGCGAGAGACCGATAGCGAACAAGTACCGTGAGG---GAAAGATGAAAAGAACTTTGAAAAGAGAGTTAAACAGTATGTGAAATTGTTGAAAGGGAACCGTTTGGAGCCAGACTGGCTGCTCTATAATCAATCTCTGCTTCGGTAGGGATGCACTTGTAGGGCTTTGGCCTGCCAACAGCAATTTTTTTTGAAGGAAAAAACCAAGAGGAATGTGG-CCC-TTC--------GGGGTGTTATAGCCTTTTGGAAAATACTTTGAAGGGGATTGAGGACTGCAGCAGATGCT-GGCGAAATGTGTAGGTGCTTGTGTTAATGAA-GTATAGAATTTCTGC-CTCGGGTGGTGCTA-TGCTCTGATGCGCAA-CTCGCTTGCTCTA-TTTTCTA--TCTGCTTAGGTTGTTGGCTTAATGACTCTAAATGACCCTAAACAGATCGTATCTCCTCAGTCAAATAAGCCTGTCATGGGTATTGTCCAGGATACCCTTTGTGGTATTCGTAAATTTACTTTGAGAGATACTTTCTTGACAAAAGATCTTGTAATGAATATTGTCATGTGGGTCCCCTCTTGGGATGGTTATATTCCTCCACCTGCTATTCTTAAACCCAAGCCCATGTGGACTGGTAAACAGATTGTTTCCATGGTTATTCCTACTGGTATCAATTGTGAGACCACACATTCTACACATCCTGATGGTGAAACAACACTGATCTCTCCAGGTGATACCCGTGTTATTATCGAGAACGGTGAGTTGGTCTGTGGTATTGTTTGTAAGCGTACTGTTGGTACCTCTGGTGGTGGCTTGATTCACACAATTGTAAATGAATTGGGTTCAGAAGCTGCAAAACTCTTCTTGAGTGGTACACAGCAGGTTGTTAATTATTGGTTACTTCAAAATGGTTTCAGTATCGGTATTGGTGATACCATTGCCGATAAAGTGTCCATGGCTACTATTACCAATATTATTTCACAGGCCAAACAGCGTGTGCAAGAAGTTATTATCACTGCTCAACAGGATAAACTTGAAGTACAACCTGGTATGACCCTGCGTGAATCTTTTGAAGCCAAGGTCAATCAAACATTGAATAAGGCTCGTGATGATGCTGGTAAAATGGCCCAGAACAGTTTGAAGAACGATAACAATGTCAAACAGATGGTAATCGCTGGTTCCAAGGGTTCTTTTATTAATATTTCTCAAATGTCTGCTTGTGTCGGTCAGCAAAACGTCGAAGGTAAACGTATTCCTTATGGTTTCAAGTTCCGTACTTTGCCTCATTTCTCAAAGGATGATCACAGTCCTGAAAGTCGTGGTTTCGTCGAAAACTCGTACTTGCGTGGTTTGACTCCTACTGAATTCTTCTTTCATGCTATGGGTGGTCGTGAAGGTT-------------------------------
Backusella_variabilis_CBS_564_66       ----ATCATTAATA------ATGATGGTTTAGTCCCTCTTTTTTACCAA------AAGAGAG------------CTAAGCTCTATCTTTTTACTGTGAAACG--TTTTTTACTTTGACCCTGGGC---GG-TTGAC-----------------------------GCAAGTCTTC-----T-GCCCAAGAGTGTTGCCATATAG-ACAGTGTTG-CCCTATTTCGTTC------ATAGAGCT--GTCATAATGGATGATTT-----------------ATTCA----CTCTT--------CGTTTTAGG-TCA----AGGGA--GTTTTTTTTTTGTTCTCTTTTATTAGAGGGCTGGGCTCCTATCT------A-TGA-GACGAAATG----TTT--------------AGAACT-A-TACGAAT----------------TTTATCT-GAGTGAC------AA--TGA-----------ATAAAGTTAA----AAAACAACTTTCAACAATGGATCTCTAGGTTCTCTCATCGATGAAGAACGTAGCAAATTGCGATAACTAGTGTGAATTGCATTTTCAGTGAATCATCGAGTCTTTGAACGCATCTTGCACTCTAGGGTATTCC-CTAGAGTACGCCTGTTTCAGTGACAGAAAGA-CCCCTCGCCTAAAAA---ATTTTTTTTTTTTTG--------------------------------GGCGGACTTGAGTAATTGGT---------------------TTGC-------TTTT-------------------------------------TTTCACTTTTTGTGAAGAAAAAAAAC--------------------------TAATT-CAACTCAAAT---AATTGATGGCTTATTTTGACTATAAGCTCT----------------------A-TACAGGATTAAC-CTTGTATCTTTTT-------GA---------TTTCACT-AGG---ATAT----AAGTCTATATAGAGTTGGTGAGCTCAAAGTTGGAATCCGGC-TGCCTTAGGTAGTTGGAATTGTAAACTGGAGAGGT--GTTTTCCAGGCGAGCCGAGCAAATAAGTCCTTTGGAACAGGGCATCATAGAGGGTGAGAATCCCGTCTTTGGCTTGAGC-ATT-GCCTTCTG-CGATACACTTTCAAAGAGTCAGGTTGTTTGGGAATGCAGCCTAAATTGGGTGGTAAATCTCACCTAAAGCTAAATATTGGCGAGAGACCGATAGCGAACAAGTACCGTGAGG---GAAAGATGAAAAGAACTTTGAAAAGAGAGTTAAACAGTATGTGAAATTGTTGAAAGGGAACCGTTTGGAGCCAGACCGGCTGTTCTATAATCAATCTCTGCTTCGGTAGGGATGCACTTGTAGGGCTTTAGCCTGCCAACAGCAATTTTCTTTGGTGGAAAAAACTAGGAGGAATGTGG-CCC-CTC--------GGGGTGTTATAGCCTCTTAGAAAATACACTGAAGGGGATTGAGGACTGCAGCAAATGCT-GGCGAAATAACTGGGCGCTTGCGTTAAGGAA-GTATAGAATTTCTGC-TTCGGGTGGTGCTA-TGCTCTAAGATGCAA-CTCGTTTAGACTA-TTTTCTA--TTTGCTTAGGTTGTTGGCTTAATGACTCTAAATGACCCTAAACAGATTGTATCTCCTCAATCCAACAAGCCTGTTATGGGTATTGTCCAGGATACACTTTGTGGTATTCGTAAATTTACTTTACGTGATTGTTTTATGACTAAGGATCTTGTTATGAATATTGTGATGTGGGTCCCCTCTTGGGATGGTTATATTCCACCACCCGCTATTCTTAAACCCAAGCCTATGTGGACCGGTAAACAGATTCTTTCCATGGTCATTCCCAGCGGTATCAATTGTGAAACGACTCACTCTACACATCCTGATGGCGAAACAACATTGATATCTCCTGGTGATACCCGTGTGATTATTGAAAATGGTGAATTGATATGTGGTATTGTTTGTAAGCGTACGGTTGGTACCTCTGGTGGCGGCTTGATTCACACCATCGTAAACGAATTGGGTTCAGAGGCAGCCAAACTCTTCTTGAGTGGTACACAACAAGTTGTTAACTACTGGTTACTTCAAAATGGTTTCAGTATTGGTATTGGTGACACGATTGCCGATAAAACATCTATGGCTGCTATTACAAATATTATTTCACAAGCTAAACAACGTGTGCAGGAAGTCATCATTACTGCACAGCAGGATAAACTTGAGGTTCAACCTGGTATGACACTGCGTGAATCCTTTGAAGCCAAGGTCAATCAGACATTGAATAAGGCTCGTGATGATGCTGGTAAGATGGCCCAAAACAGTTTGAAGAACGATAACAATGTCAAACAAATGGTAATCGCTGGTTCCAAGGGTTCCTTTATTAATATTTCTCAAATGTCTGCTTGTGTCGGTCAACAAAACGTTGAAGGTAAACGTATTCCTTATGGTTTCAAGTTCCGTACTTTGCCTCACTTCTCAAAGGATGATCACAGTCCTGAAAGTCGTGGTTTTGTTGAAAACTCATACTTACTTGGTTTGACACCTACGGAATTTTTCTTCCACGCTATGGGTGGTCGTGAAGGTTTGATTGATACTGCTGTCAAGACAGCAGAAAC
Backusella_westeae_UoMAU4              ------------------------------------------------------------------------------------------TACCGTGAAAAG--TTTTTGTTATTGACCAGGGATTGTTGGTTGAC---------------------------------GCCTTC-----GATCCCACGAGTGATGCCATACAG-CCGGT----------TTTTGCCCA-----ATAGAGCCT-GGCATAATGGATGA--T-----------------ATTTA----CTCGA---------------GG-TCA----AGGGTTGACCCTTT----------------------GCGGTTGGCCTATCT------GTTGATGGCACCCCC----TTT--------------AGAACTTA-TAGAATT------------TATTATTATCT-GAGTGAC------ATTATTA---------TTATAAAGTGACTA--AAAACAACTTTCAACAATGGATCTCTAGGTTCTCGCATCGATGAAGAACGTAGCAAATTGCGATAACTAGTGTGAATTGCATTTTCAGTGAATCATCGAGTCTTTGAACGCATCTTGCACTTTAGAGATTTCCTCTAGAGTACGCCTGTTTCAGTGACAGAAAGA-CCCCACGCCCTTCTC----TTCTTTTTTTTTTGAGTAG---------------------------GGCGGAATTGACGAATTTGG------------------TTGATGC-------TATT--------CTACGGCTGCTTTTCCT------------NCCTCCTTGGGGGTGGAAAGGGGGGTCGTGTTTACCGAT-------------TAATT-TGAGTCTAATGCTAATGAACGGCT---ATTGGGTTCCGCCAAT--------------GGCTCCGCAGGATATATATT---CTTGTCACTTTTT-------GAT-------TTATCAAA-AGG---CTGTT-AAGGATCTGTGCGAGCTGGAA-AGCTCAAAGTTGGAATCCGAC-TGCCCTAGGTAGTTGGAGTTGTAAACTGGAGAGGT--GTTTTCCAGGCGAGCCAAGCAAATAAGTCCTTTGGAACGGGGCATCATAGAGGGTGAGAATCCCGTCTTTGGCTTGAGCTATTCGTCTTTTG-TGATACACTTTCAAAGAGTCAGGTTGTTTGGGAATGCAGCCTAAATTGGGTGGTAAATCTCACCTAAAGCTAAATATGGGCGAGAGACCGATAGCGAACAAGTACCGTGAGG---GAAAGATGAAAAGAACTTTGAAAAGAGAGTTAAACAGTATGTGAAATTGTTGAAAGGGAACCGTTTGGAGCCAGACCGGCCGTTCTATAATCAATCTCTGCTTCGGTGGGGATGCACTTGTAGGACGTTGGCCTGCCAACAGCAATTTTGTCTGGTGGAAAAAACCAAGAGGAATGTGG-CCC-TTC--------GGGGTGTTATAGCCTCTTGGAAAATACACTGGATGGGATTGAGGACTGCAGTAAATGCCGGGCGAAATACCTGGGTGCTTGTGTTGAGGAC-GTGTAGAATCTCTGC-TTTGGGTGGTGCTA-CGCTCTGATGTGCAA-CTCGCTTGGACT-----------------------------------------------CCCAAGCAAATTGTATCGCCTCAGTCCAACAAGCCCGTCATGGGTATTGTGCAGGATACGCTTTGTGGTATTCGTAAATTCACGTTGAGAGACTGCTTCATGACCAAGGATCTCGTCATGAATATTGTAATGTGGGTGCCCTCTTGGGACGGTTATATTCCTCCACCTGCTATTCTCAAACCCAAGCCCATGTGGACCGGTAAGCAGATCATTTCCATGGTCATTCCCAGCGGTATCAATTGTGAGACGACACATTCTACACACCCTGATGGTGAAACCACCTTGATCTCGCCTGGTGATACCCGTGTCATTATTGAAAATGGTGAATTGGTGTGTGGTATTGTCTGTAAAAAGACGGTCGGTACCTCTGGCGGCGGCTTGATCCACACCATCGTCAATGAATTGGGCTCAGAGGCCGCCAAGCTCTTCTTGAGTGGTACGCAGCAGGTCGTCAATTATTGGTTGCTTCAAAACGGTTTCAGTATTGGTATTGGTGATACCATTGCCGATAAGACTTCCATGGCTGCTATTACAAATATCATTTCACAGGCTAAACAGCGTGTACAGGAAGTCATCATCACTGCACAGCAGGATAAGCTCGAAGTACAACCTGGTATGACATTGCGTGAGTCCTTTGAAGCAAAGGTCAATCAAACATTGAATAAGGCCCGTGATGATGCCGGTAAAATGGCCCAAAACAGTTTAAAGGATGACAACAATGTCAAGCAAATGGTAACTGCTGGTTCCAAGGGTTCCTTCATCAACATTTCTCAAATGTCTGCTTGTGTCG-------------------------------------------------------------------------------------------------------------------------------------------------------------------------------------------------------------
